# Supplementary material for: Prevalence and risk factors for feather-damaging behavior in psittacine birds: Analysis of a Japanese nationwide survey
Source: PLoS One. 2021 Jul 14;16(7):e0254610. doi: 10.1371/journal.pone.0254610 (PMC8279392; doi:10.1371/journal.pone.0254610)
Supplement: S4 File — (XLSX) [file pone.0254610.s004.xlsx]

## Sheet: S4_File
ID	Gender	Owner age	Married	Children	Family_size	Species	Scientific name	Bird sex	Bird age	Wing_clipping	Acquisition_source	Rearing_methods	Lives with other birds and/or animals	Conspecific_cage_mate	Time let outside of the cage and interaction	Sleeping_time	Cage_covered_at_night	Time_with_no_human_presence	Ultraviolet light	Bathing/spraying	Staple_foods	Fresh_foods	Human_foods	Feather-damaging_behavior	Reproductive behavior	Stereotyped behavior	Separation anxiety
1	Male	18-39	0	0	1	Cockatiel	Nymphicus hollandicus	Female	Young Adult	0	Pet_store/breeder	Hand-rearing_by_pet_store_or_breeder	1	0	<2h	<8h	0	7-11h	0	Rarely	Seeds	1	0	0	0	0	1
2	Male	18-39	0	0	1	Cockatiel	Nymphicus hollandicus	Female	Adult	0	Bred_at_home	Hand-rearing_by_owners	1	0	Not let outside	<8h	0	3-7h	0	Rarely	Pellets	0	0	0	1	0	0
3	Female	18-39	0	0	3	African grey parrot	Psittacus erithacus	Male	Adult	0	Pet_store/breeder	Hand-rearing_by_owners	1	0	<2h	<8h	0	3-7h	0	Rarely	Pellets	1	1	0	1	0	0
4	Female	18-39	0	0	4	Cockatiel	Nymphicus hollandicus	Male	Adult	0	Pet_store/breeder	Hand-rearing_by_owners	0	0	<2h	8-12h	1	7-11h	0	Rarely	Seeds	1	0	0	1	0	1
5	Female	18-39	0	0	1	Cockatiel	Nymphicus hollandicus	Female	Young Adult	0	Pet_store/breeder	Hand-rearing_by_pet_store_or_breeder	0	0	<2h	<8h	0	>11h	0	Weekly	Seeds & Pelletss	0	0	0	1	0	0
6	Female	18-39	0	0	1	Budgerigar	Melopsittacus undulatus	Male	Adult	0	Adopted	Hand-rearing_by_owners	0	0	Not let outside	<8h	0	>11h	0	Rarely	Pellets	0	0	0	0	0	0
7	Female	40-49	1	1	3	Cockatiel	Nymphicus hollandicus	Male	Young Adult	0	Pet_store/breeder	Hand-rearing_by_pet_store_or_breeder	1	0	<2h	<8h	1	<3h	0	Rarely	Seeds & Pelletss	1	0	0	1	0	1
8	Female	40-49	1	0	2	Yellow-collared lovebird	Agapornis personatus	Male	Adult	0	Bred_at_home	Hand-rearing_by_owners	1	0	<2h	8-12h	0	>11h	0	Weekly	Seeds & Pelletss	1	0	1	0	0	0
9	Female	40-49	0	0	1	Barred Parakeet	Bolborhynchus lineola	Male	Adult	0	Pet_store/breeder	Hand-rearing_by_pet_store_or_breeder	1	1	<2h	8-12h	1	7-11h	1	Rarely	Seeds & Pelletss	1	0	0	1	0	0
10	Female	≥50	0	0	1	African grey parrot	Psittacus erithacus	Male	Young Adult	0	Pet_store/breeder	Hand-rearing_by_pet_store_or_breeder	1	0	<2h	<8h	1	7-11h	1	Weekly	Seeds	1	1	0	0	0	0
11	Female	≥50	1	1	4	Budgerigar	Melopsittacus undulatus	Male	Adult	0	Pet_store/breeder	Hand-rearing_by_owners	0	0	<2h	8-12h	1	7-11h	1	Weekly	Seeds	1	0	0	1	0	0
12	Female	≥50	1	1	2	African grey parrot	Psittacus erithacus	Male	Young Adult	1	Pet_store/breeder	Hand-rearing_by_pet_store_or_breeder	0	0	≥2h	8-12h	1	3-7h	0	Daily	Seeds & Pelletss	1	1	0	0	0	1
13	Female	≥50	0	0	1	Yellow-collared lovebird	Agapornis personatus	Male	Adult	0	Pet_store/breeder	Hand-rearing_by_owners	1	0	<2h	<8h	0	7-11h	0	Weekly	Seeds & Pelletss	1	1	1	1	1	1
14	Female	≥50	1	1	4	Budgerigar	Melopsittacus undulatus	Female	Adult	0	Pet_store/breeder	Hand-rearing_by_owners	1	0	<2h	>12h	1	3-7h	0	Rarely	Seeds	1	0	0	0	0	0
15	Female	≥50	0	0	3	Cockatiel	Nymphicus hollandicus	Male	Adult	0	Bred_at_home	Parent-rearing	0	0	<2h	8-12h	1	<3h	1	Weekly	Seeds	1	1	1	1	0	1
16	Female	≥50	0	0	1	Cockatiel	Nymphicus hollandicus	Female	Adult	0	Bred_at_home	Hand-rearing_by_pet_store_or_breeder	1	0	<2h	<8h	1	>11h	0	Rarely	Seeds & Pelletss	1	0	1	0	0	0
17	Female	≥50	1	1	4	Cockatiel	Nymphicus hollandicus	Female	Young Adult	0	Pet_store/breeder	Hand-rearing_by_owners	1	0	<2h	8-12h	1	3-7h	0	Weekly	Pellets	0	0	0	1	0	0
18	Female	≥50	1	1	3	Budgerigar	Melopsittacus undulatus	Female	Young Adult	0	Pet_store/breeder	Hand-rearing_by_owners	1	0	≥2h	8-12h	1	3-7h	1	Rarely	Seeds & Pelletss	1	0	0	1	0	0
19	Female	40-49	1	1	4	Budgerigar	Melopsittacus undulatus	Female	Adult	0	Pet_store/breeder	Hand-rearing_by_owners	0	0	<2h	8-12h	1	7-11h	0	Weekly	Seeds & Pelletss	0	0	1	1	0	0
20	Male	≥50	1	0	2	Budgerigar	Melopsittacus undulatus	Male	Adult	0	Bred_at_home	Hand-rearing_by_pet_store_or_breeder	0	0	≥2h	8-12h	1	<3h	0	Weekly	Seeds & Pelletss	1	1	0	1	0	1
21	Female	40-49	0	0	2	Umbrella cockatoo	Cacatua alba	Male	Young Adult	1	Pet_store/breeder	Hand-rearing_by_owners	0	0	≥2h	8-12h	1	<3h	0	Weekly	Pellets	1	0	1	1	1	1
22	Female	≥50	1	0	2	Yellow-collared lovebird	Agapornis personatus	Female	Adult	0	Bred_at_home	Parent-rearing	1	0	≥2h	8-12h	1	<3h	0	Weekly	Seeds & Pelletss	1	0	0	0	1	0
23	Female	40-49	1	0	2	Budgerigar	Melopsittacus undulatus	Female	Young Adult	0	Adopted	Parent-rearing	0	0	<2h	8-12h	1	7-11h	0	Weekly	Seeds	1	0	0	0	0	0
24	Male	≥50	0	0	1	Budgerigar	Melopsittacus undulatus	Female	Adult	0	Pet_store/breeder	Hand-rearing_by_pet_store_or_breeder	0	0	<2h	8-12h	1	7-11h	0	Weekly	Seeds	0	0	0	1	0	0
25	Female	18-39	1	0	2	Budgerigar	Melopsittacus undulatus	Male	Young Adult	0	Pet_store/breeder	Hand-rearing_by_pet_store_or_breeder	1	0	≥2h	<8h	1	7-11h	0	Rarely	Seeds	1	0	0	1	1	0
26	Female	≥50	0	0	3	Budgerigar	Melopsittacus undulatus	Male	Young Adult	0	Pet_store/breeder	Hand-rearing_by_owners	1	1	≥2h	8-12h	1	3-7h	0	Weekly	Seeds	1	0	0	1	0	0
27	Female	18-39	1	0	2	Sun parakeet	Aratinga solstitialis	Female	Adult	0	Pet_store/breeder	Hand-rearing_by_owners	1	0	≥2h	>12h	1	<3h	0	Weekly	Seeds & Pelletss	1	1	0	1	1	1
28	Female	≥50	1	1	2	Cockatiel	Nymphicus hollandicus	Female	Young Adult	0	Pet_store/breeder	Hand-rearing_by_owners	1	Not cage	≥2h	>12h	0	>11h	0	Weekly	Seeds & Pelletss	1	0	0	1	0	0
29	Female	40-49	1	1	3	Yellow-collared lovebird	Agapornis personatus	Male	Young Adult	0	Pet_store/breeder	Hand-rearing_by_pet_store_or_breeder	1	0	<2h	8-12h	1	3-7h	0	Weekly	Pellets	1	0	1	1	0	0
30	Male	≥50	0	0	2	Budgerigar	Melopsittacus undulatus	Female	Young Adult	0	Pet_store/breeder	Hand-rearing_by_owners	0	0	<2h	8-12h	1	3-7h	0	Daily	Seeds	1	1	0	1	0	1
31	Female	≥50	1	1	3	Yellow-collared lovebird	Agapornis personatus	Male	Adult	0	Pet_store/breeder	Hand-rearing_by_pet_store_or_breeder	0	0	≥2h	8-12h	1	3-7h	0	Weekly	Seeds & Pelletss	0	0	0	0	0	0
32	Female	40-49	1	0	2	Budgerigar	Melopsittacus undulatus	Female	Young Adult	0	Pet_store/breeder	Hand-rearing_by_owners	0	0	≥2h	>12h	1	<3h	0	Weekly	Seeds	1	1	0	1	0	1
33	Female	40-49	0	0	1	Cockatiel	Nymphicus hollandicus	Male	Young Adult	0	Pet_store/breeder	Hand-rearing_by_pet_store_or_breeder	1	0	<2h	8-12h	1	>11h	0	Rarely	Seeds & Pelletss	1	0	0	0	0	0
34	Female	40-49	1	0	2	Yellow-collared lovebird	Agapornis personatus	Male	Young Adult	0	Pet_store/breeder	Parent-rearing	0	0	≥2h	8-12h	1	<3h	0	Rarely	Seeds & Pelletss	1	0	0	1	1	1
35	Female	40-49	0	0	2	African grey parrot	Psittacus erithacus	Female	Juvenile/adolescent	0	Pet_store/breeder	Hand-rearing_by_owners	1	0	≥2h	8-12h	1	<3h	0	Weekly	Seeds	1	1	0	0	0	0
36	Female	≥50	0	0	1	Umbrella cockatoo	Cacatua alba	Female	Adult	0	Adopted	Hand-rearing_by_owners	0	0	≥2h	<8h	0	7-11h	0	Weekly	Seeds & Pelletss	1	1	0	1	0	1
37	Female	40-49	1	0	2	Yellow-collared lovebird	Agapornis personatus	Male	Young Adult	0	Pet_store/breeder	Hand-rearing_by_owners	0	0	<2h	8-12h	1	7-11h	0	Weekly	Seeds & Pelletss	0	1	1	1	0	1
38	Female	18-39	1	1	4	Budgerigar	Melopsittacus undulatus	Male	Adult	0	Pet_store/breeder	Hand-rearing_by_owners	1	0	<2h	8-12h	1	3-7h	0	Rarely	Seeds	1	0	0	1	1	0
39	Female	40-49	1	0	2	Cockatiel	Nymphicus hollandicus	Female	Young Adult	0	Pet_store/breeder	Hand-rearing_by_pet_store_or_breeder	1	1	<2h	8-12h	1	7-11h	0	Weekly	Seeds	1	0	0	0	0	0
40	Female	40-49	1	1	3	Budgerigar	Melopsittacus undulatus	Male	Young Adult	0	Pet_store/breeder	Hand-rearing_by_owners	1	0	≥2h	8-12h	1	3-7h	0	Weekly	Seeds	1	1	0	1	0	0
41	Female	40-49	1	0	2	Yellow-collared lovebird	Agapornis personatus	Female	Adult	0	Pet_store/breeder	Hand-rearing_by_pet_store_or_breeder	1	0	<2h	>12h	1	<3h	0	Weekly	Seeds & Pelletss	1	0	1	1	0	1
42	Female	18-39	0	0	1	Budgerigar	Melopsittacus undulatus	Female	Young Adult	0	Pet_store/breeder	Hand-rearing_by_owners	0	0	<2h	8-12h	1	7-11h	1	Weekly	Seeds & Pelletss	1	0	0	1	0	0
43	Female	40-49	1	1	4	Yellow-collared lovebird	Agapornis personatus	Male	Young Adult	0	Pet_store/breeder	Hand-rearing_by_pet_store_or_breeder	1	0	≥2h	8-12h	1	3-7h	0	Daily	Seeds & Pelletss	0	0	0	1	0	0
44	Female	18-39	0	0	1	Budgerigar	Melopsittacus undulatus	Male	Adult	0	Pet_store/breeder	Hand-rearing_by_owners	1	0	<2h	<8h	1	7-11h	0	Weekly	Seeds	1	0	0	1	0	0
45	Female	≥50	0	0	1	Budgerigar	Melopsittacus undulatus	Male	Young Adult	0	Pet_store/breeder	Hand-rearing_by_owners	1	0	<2h	8-12h	1	3-7h	1	Weekly	Seeds & Pelletss	1	0	0	1	1	1
46	Female	40-49	1	0	2	Budgerigar	Melopsittacus undulatus	Female	Young Adult	0	Pet_store/breeder	Hand-rearing_by_pet_store_or_breeder	1	0	<2h	8-12h	1	7-11h	0	Rarely	Seeds	0	1	0	1	0	0
47	Female	18-39	0	0	2	Sun parakeet	Aratinga solstitialis	Female	Young Adult	0	Pet_store/breeder	Hand-rearing_by_pet_store_or_breeder	0	0	≥2h	8-12h	1	<3h	0	Daily	Seeds & Pelletss	1	1	0	1	0	1
48	Male	40-49	1	1	4	Cockatiel	Nymphicus hollandicus	Male	Young Adult	0	Pet_store/breeder	Hand-rearing_by_pet_store_or_breeder	1	0	<2h	8-12h	1	7-11h	0	Rarely	Seeds	0	0	0	1	0	0
49	Female	40-49	0	1	2	Cockatiel	Nymphicus hollandicus	Male	Young Adult	0	Pet_store/breeder	Hand-rearing_by_owners	1	0	≥2h	<8h	1	3-7h	0	Weekly	Seeds & Pelletss	1	1	0	1	0	1
50	Female	≥50	1	1	3	Cockatiel	Nymphicus hollandicus	Male	Young Adult	0	Pet_store/breeder	Hand-rearing_by_pet_store_or_breeder	1	0	<2h	>12h	0	>11h	0	Weekly	Seeds	1	0	0	0	0	0
51	Female	≥50	1	1	3	Yellow-collared lovebird	Agapornis personatus	Female	Juvenile/adolescent	0	Adopted	Hand-rearing_by_owners	1	0	<2h	>12h	1	3-7h	0	Weekly	Seeds & Pelletss	1	0	0	0	0	0
52	Female	≥50	1	0	2	Cockatiel	Nymphicus hollandicus	Female	Adult	0	Bred_at_home	Hand-rearing_by_pet_store_or_breeder	1	0	<2h	8-12h	1	7-11h	0	Weekly	Pellets	0	0	0	0	0	0
53	Female	18-39	0	0	3	Cockatiel	Nymphicus hollandicus	Male	Adult	0	Pet_store/breeder	Hand-rearing_by_owners	0	0	≥2h	<8h	1	7-11h	0	Rarely	Seeds & Pelletss	0	1	0	1	0	0
54	Female	18-39	1	0	2	Yellow-collared lovebird	Agapornis personatus	Female	Young Adult	1	Pet_store/breeder	Hand-rearing_by_pet_store_or_breeder	0	0	<2h	8-12h	1	7-11h	0	Weekly	Seeds	1	0	0	0	0	0
55	Female	≥50	1	0	3	Budgerigar	Melopsittacus undulatus	Female	Adult	0	Adopted	Hand-rearing_by_owners	0	0	<2h	8-12h	1	<3h	0	Weekly	Seeds & Pelletss	1	1	0	1	0	1
56	Female	≥50	1	1	4	Budgerigar	Melopsittacus undulatus	Male	Adult	0	Bred_at_home	Parent-rearing	1	0	<2h	<8h	1	3-7h	1	Weekly	Seeds	1	0	0	1	0	0
57	Female	≥50	1	0	2	Cockatiel	Nymphicus hollandicus	Female	Adult	0	Bred_at_home	Parent-rearing	1	0	<2h	8-12h	1	7-11h	0	Weekly	Seeds & Pelletss	1	0	0	0	0	1
58	Female	40-49	0	0	1	Yellow-collared lovebird	Agapornis personatus	Male	Adult	0	Pet_store/breeder	Hand-rearing_by_owners	1	0	<2h	8-12h	1	7-11h	1	Weekly	Seeds & Pelletss	1	0	0	1	0	0
59	Female	40-49	1	0	2	Budgerigar	Melopsittacus undulatus	Male	Adult	0	Pet_store/breeder	Hand-rearing_by_owners	0	0	≥2h	8-12h	0	<3h	0	Daily	Pellets	0	0	0	1	0	1
60	Female	40-49	1	1	3	Budgerigar	Melopsittacus undulatus	Male	Adult	0	Pet_store/breeder	Hand-rearing_by_owners	0	0	≥2h	>12h	1	3-7h	0	Weekly	Seeds & Pelletss	1	1	0	0	0	0
61	Female	40-49	1	0	2	Cockatiel	Nymphicus hollandicus	Female	Adult	0	Pet_store/breeder	Hand-rearing_by_pet_store_or_breeder	1	0	≥2h	8-12h	1	>11h	0	Rarely	Seeds	1	1	0	1	0	0
62	Female	40-49	0	0	2	Budgerigar	Melopsittacus undulatus	Male	Young Adult	0	Pet_store/breeder	Hand-rearing_by_owners	1	0	<2h	8-12h	1	>11h	0	Weekly	Seeds	1	1	0	1	0	0
63	Female	40-49	1	0	2	Yellow-collared lovebird	Agapornis personatus	Female	Adult	0	Pet_store/breeder	Hand-rearing_by_owners	1	0	<2h	8-12h	1	7-11h	0	Weekly	Pellets	0	0	0	1	0	0
64	Female	40-49	0	1	4	Cockatiel	Nymphicus hollandicus	Female	Young Adult	0	Bred_at_home	Parent-rearing	0	0	<2h	>12h	1	<3h	0	Rarely	Seeds & Pelletss	1	0	0	1	0	1
65	Female	40-49	1	1	4	Budgerigar	Melopsittacus undulatus	Male	Young Adult	0	Pet_store/breeder	Hand-rearing_by_owners	1	0	<2h	8-12h	1	7-11h	0	Rarely	Seeds	1	0	0	1	0	0
66	Female	40-49	1	0	2	Yellow-collared lovebird	Agapornis personatus	Male	Adult	0	Bred_at_home	Hand-rearing_by_pet_store_or_breeder	0	0	<2h	<8h	1	3-7h	0	Weekly	Seeds	1	0	0	1	0	0
67	Female	18-39	1	1	4	Sun parakeet	Aratinga solstitialis	Male	Juvenile/adolescent	0	Pet_store/breeder	Hand-rearing_by_pet_store_or_breeder	1	0	<2h	8-12h	1	3-7h	0	Rarely	Seeds & Pelletss	0	0	0	0	0	0
68	Female	18-39	1	1	3	Budgerigar	Melopsittacus undulatus	Female	Young Adult	0	Pet_store/breeder	Hand-rearing_by_pet_store_or_breeder	0	0	<2h	>12h	1	7-11h	0	Weekly	Seeds	1	0	1	1	0	0
69	Female	≥50	0	0	1	Budgerigar	Melopsittacus undulatus	Male	Adult	0	Bred_at_home	Hand-rearing_by_pet_store_or_breeder	0	0	<2h	8-12h	1	>11h	0	Daily	Seeds	1	0	0	0	1	1
70	Female	≥50	0	0	1	Budgerigar	Melopsittacus undulatus	Male	Young Adult	0	Pet_store/breeder	Hand-rearing_by_owners	0	0	≥2h	8-12h	1	7-11h	1	Daily	Seeds & Pelletss	1	0	0	1	0	0
71	Female	≥50	1	0	2	Cockatiel	Nymphicus hollandicus	Female	Young Adult	0	Adopted	Hand-rearing_by_owners	1	0	≥2h	8-12h	1	3-7h	0	Rarely	Seeds & Pelletss	1	1	0	1	0	0
72	Female	40-49	1	1	4	Budgerigar	Melopsittacus undulatus	Male	Young Adult	0	Pet_store/breeder	Hand-rearing_by_pet_store_or_breeder	1	0	<2h	8-12h	1	3-7h	0	Weekly	Seeds & Pelletss	1	0	0	1	1	0
73	Female	18-39	1	1	4	Cockatiel	Nymphicus hollandicus	Female	Juvenile/adolescent	0	Pet_store/breeder	Hand-rearing_by_owners	1	0	<2h	8-12h	0	<3h	0	Rarely	Seeds	0	0	0	1	0	1
74	Female	40-49	1	1	4	Budgerigar	Melopsittacus undulatus	Male	Young Adult	0	Pet_store/breeder	Hand-rearing_by_pet_store_or_breeder	0	0	<2h	>12h	1	3-7h	0	Weekly	Seeds	1	0	0	1	0	1
75	Female	≥50	1	0	2	Budgerigar	Melopsittacus undulatus	Female	Adult	0	Pet_store/breeder	Hand-rearing_by_pet_store_or_breeder	1	1	<2h	<8h	1	3-7h	0	Weekly	Seeds	0	0	0	1	0	1
76	Female	40-49	1	0	2	Yellow-collared lovebird	Agapornis personatus	Female	Adult	0	Pet_store/breeder	Hand-rearing_by_pet_store_or_breeder	1	0	<2h	>12h	1	<3h	0	Weekly	Seeds & Pelletss	1	0	0	1	0	0
77	Female	40-49	1	0	2	Budgerigar	Melopsittacus undulatus	Female	Young Adult	0	Pet_store/breeder	Hand-rearing_by_pet_store_or_breeder	1	0	≥2h	<8h	1	7-11h	0	Weekly	Seeds	1	0	0	1	0	0
78	Female	40-49	1	1	4	Budgerigar	Melopsittacus undulatus	Male	Young Adult	1	Pet_store/breeder	Hand-rearing_by_pet_store_or_breeder	0	0	≥2h	>12h	1	<3h	1	Weekly	Seeds & Pelletss	1	0	0	0	0	0
79	Female	18-39	0	0	1	Yellow-collared lovebird	Agapornis personatus	Female	Young Adult	0	Pet_store/breeder	Hand-rearing_by_owners	0	0	<2h	<8h	1	>11h	1	Weekly	Seeds & Pelletss	0	0	1	1	0	1
80	Female	≥50	1	1	4	Budgerigar	Melopsittacus undulatus	Male	Adult	0	Pet_store/breeder	Hand-rearing_by_owners	0	0	<2h	8-12h	1	3-7h	0	Weekly	Seeds	1	1	0	0	1	0
81	Female	≥50	1	1	2	African grey parrot	Psittacus erithacus	Male	Adult	0	Pet_store/breeder	Hand-rearing_by_owners	1	0	<2h	8-12h	1	3-7h	0	Weekly	Seeds & Pelletss	1	0	1	0	0	0
82	Female	≥50	1	1	3	Yellow-collared lovebird	Agapornis personatus	Female	Adult	0	Pet_store/breeder	Hand-rearing_by_owners	1	1	<2h	<8h	1	<3h	0	Daily	Seeds & Pelletss	1	0	0	1	0	0
83	Female	40-49	1	0	2	Cockatiel	Nymphicus hollandicus	Female	Adult	1	Pet_store/breeder	Hand-rearing_by_pet_store_or_breeder	1	0	<2h	8-12h	1	7-11h	0	Rarely	Seeds	1	0	0	0	0	0
84	Female	≥50	1	0	2	Yellow-collared lovebird	Agapornis personatus	Female	Young Adult	0	Pet_store/breeder	Hand-rearing_by_owners	1	0	≥2h	8-12h	0	3-7h	1	Weekly	Seeds & Pelletss	1	1	0	1	0	0
85	Female	40-49	1	1	4	Budgerigar	Melopsittacus undulatus	Female	Adult	0	Pet_store/breeder	Hand-rearing_by_owners	1	0	<2h	8-12h	1	<3h	0	Daily	Seeds	0	0	0	0	1	0
86	Female	40-49	1	1	4	Pacific parrotlet	Forpus coelestis	Female	Young Adult	0	Pet_store/breeder	Hand-rearing_by_pet_store_or_breeder	1	0	<2h	8-12h	1	3-7h	0	Rarely	Seeds & Pelletss	1	0	1	1	0	0
87	Female	40-49	1	0	2	Budgerigar	Melopsittacus undulatus	Female	Adult	0	Pet_store/breeder	Hand-rearing_by_pet_store_or_breeder	0	0	≥2h	<8h	0	3-7h	0	Rarely	Seeds	1	0	0	0	1	1
88	Female	40-49	0	0	3	Barred Parakeet	Bolborhynchus lineola	Male	Young Adult	0	Pet_store/breeder	Hand-rearing_by_owners	0	0	<2h	8-12h	1	<3h	1	Weekly	Pellets	1	0	0	1	1	0
89	Male	18-39	0	1	1	Budgerigar	Melopsittacus undulatus	Male	Young Adult	0	Pet_store/breeder	Hand-rearing_by_owners	0	0	<2h	>12h	1	>11h	0	Rarely	Seeds & Pelletss	0	0	0	1	1	0
90	Female	≥50	0	1	3	Sun parakeet	Aratinga solstitialis	Male	Juvenile/adolescent	1	Pet_store/breeder	Hand-rearing_by_pet_store_or_breeder	1	0	≥2h	8-12h	1	<3h	0	Daily	Seeds & Pelletss	1	0	0	1	0	0
91	Female	40-49	1	0	2	Cockatiel	Nymphicus hollandicus	Male	Young Adult	0	Pet_store/breeder	Hand-rearing_by_owners	1	0	<2h	<8h	0	7-11h	0	Rarely	Seeds & Pelletss	0	0	1	1	1	0
92	Female	≥50	1	0	2	Cockatiel	Nymphicus hollandicus	Male	Adult	0	Pet_store/breeder	Hand-rearing_by_owners	1	0	<2h	8-12h	1	>11h	0	Rarely	Seeds	1	0	0	1	0	0
93	Male	≥50	0	0	1	Yellow-collared lovebird	Agapornis personatus	Male	Adult	0	Pet_store/breeder	Hand-rearing_by_pet_store_or_breeder	0	0	<2h	8-12h	1	>11h	0	Weekly	Seeds	0	1	0	0	1	0
94	Female	40-49	0	0	2	Yellow-collared lovebird	Agapornis personatus	Female	Adult	0	Pet_store/breeder	Hand-rearing_by_pet_store_or_breeder	1	0	<2h	8-12h	1	7-11h	0	Weekly	Seeds & Pelletss	1	0	1	1	0	0
95	Female	18-39	1	0	2	Pacific parrotlet	Forpus coelestis	Male	Young Adult	0	Pet_store/breeder	Hand-rearing_by_owners	1	0	<2h	8-12h	1	3-7h	0	Weekly	Seeds	1	0	0	1	0	0
96	Female	40-49	1	0	2	Budgerigar	Melopsittacus undulatus	Female	Adult	0	Bred_at_home	Parent-rearing	1	0	<2h	>12h	1	7-11h	0	Weekly	Seeds	1	0	0	0	0	0
97	Female	40-49	0	0	1	Budgerigar	Melopsittacus undulatus	Male	Adult	0	Pet_store/breeder	Hand-rearing_by_owners	0	0	≥2h	>12h	1	<3h	0	Rarely	Seeds & Pelletss	1	0	0	1	1	1
98	Female	≥50	1	1	3	Cockatiel	Nymphicus hollandicus	Male	Adult	0	Adopted	Hand-rearing_by_owners	1	0	<2h	8-12h	1	3-7h	0	Rarely	Seeds & Pelletss	1	0	0	1	1	0
99	Female	40-49	0	0	3	Yellow-collared lovebird	Agapornis personatus	Male	Young Adult	0	Pet_store/breeder	Hand-rearing_by_owners	1	0	<2h	<8h	1	3-7h	0	Weekly	Seeds & Pelletss	1	0	0	1	0	0
100	Female	40-49	0	1	4	Cockatiel	Nymphicus hollandicus	Male	Juvenile/adolescent	0	Pet_store/breeder	Hand-rearing_by_owners	1	0	<2h	8-12h	1	7-11h	1	Rarely	Seeds & Pelletss	1	1	0	1	0	0
101	Female	40-49	1	1	3	Cockatiel	Nymphicus hollandicus	Female	Young Adult	0	Pet_store/breeder	Hand-rearing_by_pet_store_or_breeder	1	1	<2h	8-12h	1	>11h	0	Weekly	Seeds & Pelletss	1	0	0	1	1	0
102	Female	≥50	0	0	1	Budgerigar	Melopsittacus undulatus	Male	Young Adult	0	Pet_store/breeder	Hand-rearing_by_pet_store_or_breeder	0	0	<2h	>12h	1	3-7h	0	Rarely	Seeds	1	0	0	1	0	0
103	Female	40-49	1	0	2	Budgerigar	Melopsittacus undulatus	Male	Young Adult	0	Pet_store/breeder	Hand-rearing_by_owners	0	0	≥2h	8-12h	1	>11h	0	Weekly	Seeds	1	1	0	1	0	0
104	Female	40-49	1	1	3	Budgerigar	Melopsittacus undulatus	Female	Juvenile/adolescent	0	Pet_store/breeder	Hand-rearing_by_owners	0	0	<2h	8-12h	1	3-7h	0	Rarely	Seeds & Pelletss	1	0	0	0	0	1
105	Female	18-39	1	0	2	Budgerigar	Melopsittacus undulatus	Male	Adult	0	Pet_store/breeder	Hand-rearing_by_owners	1	0	≥2h	<8h	0	>11h	0	Rarely	Seeds & Pelletss	1	0	0	0	0	0
106	Female	40-49	1	1	3	Budgerigar	Melopsittacus undulatus	Male	Adult	0	Pet_store/breeder	Hand-rearing_by_pet_store_or_breeder	0	0	<2h	8-12h	1	3-7h	0	Weekly	Seeds & Pelletss	1	0	0	0	0	0
107	Male	40-49	1	0	2	Cockatiel	Nymphicus hollandicus	Male	Young Adult	0	Pet_store/breeder	Hand-rearing_by_owners	1	0	<2h	<8h	0	3-7h	0	Rarely	Seeds & Pelletss	0	0	1	1	0	0
108	Female	40-49	0	1	4	Cockatiel	Nymphicus hollandicus	Male	Young Adult	0	Pet_store/breeder	Hand-rearing_by_owners	0	0	≥2h	8-12h	1	3-7h	0	Rarely	Seeds	0	1	0	1	0	0
109	Female	40-49	1	1	3	Umbrella cockatoo	Cacatua alba	Female	Juvenile/adolescent	1	Pet_store/breeder	Hand-rearing_by_pet_store_or_breeder	1	0	Not let outside	8-12h	0	>11h	0	Daily	Seeds & Pelletss	1	0	0	0	1	0
110	Female	40-49	0	0	2	African grey parrot	Psittacus erithacus	Female	Adult	0	Pet_store/breeder	Hand-rearing_by_pet_store_or_breeder	0	Not cage	≥2h	8-12h	0	<3h	0	Rarely	Seeds	1	0	0	1	0	0
111	Female	40-49	0	1	2	Budgerigar	Melopsittacus undulatus	Male	Young Adult	1	Pet_store/breeder	Hand-rearing_by_pet_store_or_breeder	0	0	≥2h	8-12h	1	7-11h	0	Weekly	Seeds	1	0	0	0	0	0
112	Female	40-49	0	0	1	Budgerigar	Melopsittacus undulatus	Male	Adult	0	Bred_at_home	Parent-rearing	1	0	<2h	8-12h	1	>11h	0	Rarely	Seeds	1	1	0	1	0	0
113	Female	≥50	1	0	2	Cockatiel	Nymphicus hollandicus	Male	Young Adult	0	Pet_store/breeder	Hand-rearing_by_pet_store_or_breeder	1	1	≥2h	<8h	1	3-7h	1	Daily	Seeds & Pelletss	1	1	0	1	0	1
114	Female	18-39	0	1	3	Cockatiel	Nymphicus hollandicus	Male	Adult	0	Pet_store/breeder	Hand-rearing_by_owners	1	0	<2h	<8h	0	7-11h	0	Rarely	Seeds	1	0	0	1	0	0
115	Female	40-49	1	0	2	Cockatiel	Nymphicus hollandicus	Female	Adult	0	Pet_store/breeder	Hand-rearing_by_owners	0	0	≥2h	>12h	1	<3h	0	Weekly	Seeds & Pelletss	1	1	0	1	0	1
116	Female	18-39	1	0	2	Budgerigar	Melopsittacus undulatus	Male	Young Adult	0	Pet_store/breeder	Hand-rearing_by_pet_store_or_breeder	1	0	≥2h	>12h	1	<3h	0	Weekly	Seeds & Pelletss	1	0	0	1	0	1
117	Male	≥50	1	0	2	Cockatiel	Nymphicus hollandicus	Male	Adult	0	Pet_store/breeder	Hand-rearing_by_pet_store_or_breeder	0	0	≥2h	<8h	1	<3h	0	Rarely	Seeds & Pelletss	1	1	0	1	0	1
118	Female	40-49	0	0	1	Budgerigar	Melopsittacus undulatus	Male	Young Adult	0	Pet_store/breeder	Hand-rearing_by_owners	1	0	≥2h	8-12h	1	3-7h	0	Weekly	Seeds & Pelletss	1	0	0	1	0	0
119	Female	40-49	1	1	4	Sun parakeet	Aratinga solstitialis	Male	Juvenile/adolescent	0	Pet_store/breeder	Hand-rearing_by_owners	1	0	<2h	8-12h	1	<3h	0	Weekly	Seeds & Pelletss	1	0	0	1	1	1
120	Female	≥50	0	0	2	Cockatiel	Nymphicus hollandicus	Male	Adult	1	Pet_store/breeder	Hand-rearing_by_pet_store_or_breeder	1	1	≥2h	<8h	1	7-11h	0	Weekly	Seeds	1	1	0	0	0	1
121	Female	40-49	0	0	1	Budgerigar	Melopsittacus undulatus	Female	Adult	0	Bred_at_home	Parent-rearing	1	1	<2h	<8h	1	>11h	0	Rarely	Seeds	1	0	0	1	0	0
122	Female	40-49	1	0	2	Yellow-collared lovebird	Agapornis personatus	Female	Juvenile/adolescent	0	Pet_store/breeder	Hand-rearing_by_pet_store_or_breeder	0	0	≥2h	8-12h	1	7-11h	0	Weekly	Seeds & Pelletss	1	0	1	1	0	0
123	Female	40-49	0	0	4	Yellow-collared lovebird	Agapornis personatus	Female	Young Adult	0	Pet_store/breeder	Hand-rearing_by_owners	1	0	<2h	8-12h	1	<3h	1	Weekly	Seeds	1	0	0	1	0	0
124	Male	18-39	1	0	2	Cockatiel	Nymphicus hollandicus	Male	Young Adult	0	Pet_store/breeder	Hand-rearing_by_pet_store_or_breeder	1	0	<2h	>12h	1	<3h	1	Rarely	Seeds & Pelletss	1	0	0	0	1	1
125	Female	40-49	1	0	2	Yellow-collared lovebird	Agapornis personatus	Male	Adult	0	Bred_at_home	Hand-rearing_by_owners	1	0	<2h	<8h	1	<3h	0	Daily	Seeds & Pelletss	0	0	1	1	1	1
126	Male	≥50	1	0	2	Budgerigar	Melopsittacus undulatus	Male	Adult	0	Bred_at_home	Hand-rearing_by_owners	0	0	≥2h	8-12h	1	7-11h	0	Weekly	Seeds	1	1	0	0	0	0
127	Female	≥50	0	0	1	Yellow-collared lovebird	Agapornis personatus	Male	Adult	0	Bred_at_home	Hand-rearing_by_owners	1	0	<2h	8-12h	1	3-7h	0	Weekly	Seeds & Pelletss	0	0	0	0	0	0
128	Female	40-49	1	0	2	Yellow-collared lovebird	Agapornis personatus	Male	Young Adult	0	Pet_store/breeder	Hand-rearing_by_owners	0	0	≥2h	8-12h	1	7-11h	0	Rarely	Seeds	1	0	1	1	0	0
129	Female	40-49	1	1	4	Budgerigar	Melopsittacus undulatus	Female	Adult	1	Pet_store/breeder	Hand-rearing_by_owners	1	0	<2h	8-12h	1	3-7h	0	Daily	Seeds & Pelletss	1	0	0	1	0	1
130	Female	40-49	0	0	3	Barred Parakeet	Bolborhynchus lineola	Male	Young Adult	0	Pet_store/breeder	Hand-rearing_by_pet_store_or_breeder	1	0	<2h	8-12h	1	<3h	1	Weekly	Pellets	1	0	0	1	0	0
131	Female	≥50	1	1	4	Budgerigar	Melopsittacus undulatus	Female	Young Adult	0	Pet_store/breeder	Hand-rearing_by_pet_store_or_breeder	0	0	<2h	>12h	1	3-7h	0	Rarely	Seeds & Pelletss	1	0	0	0	1	1
132	Female	18-39	1	0	2	Umbrella cockatoo	Cacatua alba	Male	Young Adult	0	Pet_store/breeder	Hand-rearing_by_owners	0	0	≥2h	>12h	1	7-11h	0	Weekly	Seeds & Pelletss	0	0	0	1	0	1
133	Female	40-49	1	1	3	Yellow-collared lovebird	Agapornis personatus	Male	Adult	1	Pet_store/breeder	Hand-rearing_by_owners	1	0	≥2h	8-12h	1	<3h	0	Weekly	Seeds	1	1	1	1	0	1
134	Female	40-49	1	1	3	Sun parakeet	Aratinga solstitialis	Female	Young Adult	0	Pet_store/breeder	Hand-rearing_by_pet_store_or_breeder	0	0	≥2h	8-12h	1	7-11h	0	Weekly	Seeds & Pelletss	1	0	0	0	0	1
135	Female	18-39	0	0	1	Budgerigar	Melopsittacus undulatus	Male	Young Adult	0	Pet_store/breeder	Hand-rearing_by_pet_store_or_breeder	1	0	≥2h	>12h	1	7-11h	0	Weekly	Seeds & Pelletss	0	1	0	1	0	0
136	Female	≥50	1	0	2	Yellow-collared lovebird	Agapornis personatus	Female	Adult	0	Bred_at_home	Hand-rearing_by_owners	1	0	<2h	8-12h	1	<3h	0	Weekly	Seeds & Pelletss	1	0	0	1	0	1
137	Female	40-49	1	0	2	Cockatiel	Nymphicus hollandicus	Male	Adult	1	Pet_store/breeder	Hand-rearing_by_owners	0	0	≥2h	<8h	1	7-11h	0	Daily	Pellets	0	1	0	0	0	0
138	Female	40-49	1	1	4	Pacific parrotlet	Forpus coelestis	Female	Adult	0	Pet_store/breeder	Hand-rearing_by_owners	1	0	<2h	8-12h	1	3-7h	0	Daily	Seeds & Pelletss	1	0	0	1	0	1
139	Female	18-39	1	1	3	Cockatiel	Nymphicus hollandicus	Female	Young Adult	0	Pet_store/breeder	Hand-rearing_by_pet_store_or_breeder	0	0	≥2h	8-12h	1	3-7h	0	Weekly	Seeds & Pelletss	0	1	0	1	0	0
140	Female	18-39	0	0	3	Cockatiel	Nymphicus hollandicus	Male	Adult	0	Pet_store/breeder	Hand-rearing_by_owners	1	0	<2h	8-12h	0	3-7h	0	Weekly	Seeds & Pelletss	0	0	0	1	0	0
141	Female	40-49	1	0	2	Budgerigar	Melopsittacus undulatus	Male	Adult	0	Pet_store/breeder	Hand-rearing_by_pet_store_or_breeder	1	0	<2h	<8h	1	7-11h	0	Weekly	Seeds & Pelletss	0	0	0	1	0	0
142	Female	40-49	1	0	3	Cockatiel	Nymphicus hollandicus	Male	Adult	0	Pet_store/breeder	Hand-rearing_by_owners	1	0	≥2h	8-12h	1	<3h	0	Weekly	Seeds	1	1	0	1	0	1
143	Female	≥50	0	0	1	Budgerigar	Melopsittacus undulatus	Male	Young Adult	0	Pet_store/breeder	Hand-rearing_by_owners	0	Not cage	≥2h	<8h	0	>11h	0	Rarely	Seeds	1	1	0	1	0	0
144	Female	40-49	1	1	4	Budgerigar	Melopsittacus undulatus	Male	Adult	0	Pet_store/breeder	Hand-rearing_by_owners	1	0	<2h	8-12h	1	7-11h	0	Rarely	Seeds	1	0	0	0	0	0
145	Female	40-49	0	1	3	Cockatiel	Nymphicus hollandicus	Male	Young Adult	0	Pet_store/breeder	Hand-rearing_by_owners	0	0	≥2h	8-12h	1	<3h	0	Rarely	Seeds	1	1	1	1	0	0
146	Female	40-49	0	0	1	Cockatiel	Nymphicus hollandicus	Male	Juvenile/adolescent	1	Pet_store/breeder	Hand-rearing_by_pet_store_or_breeder	0	0	≥2h	8-12h	1	7-11h	0	Rarely	Seeds & Pelletss	1	0	0	0	0	0
147	Female	≥50	0	0	4	Budgerigar	Melopsittacus undulatus	Male	Adult	0	Adopted	Hand-rearing_by_owners	0	0	<2h	8-12h	1	<3h	0	Rarely	Seeds & Pelletss	1	0	0	1	0	0
148	Female	40-49	0	0	1	Cockatiel	Nymphicus hollandicus	Female	Adult	0	Pet_store/breeder	Hand-rearing_by_pet_store_or_breeder	0	0	<2h	<8h	0	>11h	0	Weekly	Pellets	1	0	0	1	0	1
149	Female	18-39	0	0	4	Yellow-collared lovebird	Agapornis personatus	Male	Adult	0	Pet_store/breeder	Hand-rearing_by_owners	1	0	<2h	8-12h	1	3-7h	0	Weekly	Seeds	0	0	0	0	0	0
150	Female	18-39	0	0	2	Yellow-collared lovebird	Agapornis personatus	Female	Young Adult	0	Bred_at_home	Hand-rearing_by_pet_store_or_breeder	1	1	<2h	8-12h	1	7-11h	0	Weekly	Pellets	1	0	1	1	0	0
151	Female	40-49	0	1	4	Fischer's lovebird	Agapornis fischeri	Female	Adult	0	Pet_store/breeder	Hand-rearing_by_pet_store_or_breeder	0	0	≥2h	<8h	1	<3h	1	Weekly	Seeds & Pelletss	1	0	0	1	0	1
152	Female	40-49	0	0	1	Pacific parrotlet	Forpus coelestis	Male	Adult	0	Pet_store/breeder	Hand-rearing_by_owners	0	0	<2h	>12h	1	7-11h	1	Daily	Seeds & Pelletss	1	0	0	1	0	0
153	Female	18-39	1	0	2	Sun parakeet	Aratinga solstitialis	Female	Juvenile/adolescent	0	Pet_store/breeder	Hand-rearing_by_owners	1	0	<2h	8-12h	1	>11h	0	Weekly	Seeds & Pelletss	1	0	0	1	0	1
154	Female	40-49	1	1	4	Cockatiel	Nymphicus hollandicus	Male	Adult	0	Pet_store/breeder	Hand-rearing_by_owners	1	0	<2h	8-12h	1	3-7h	1	Weekly	Seeds & Pelletss	1	0	0	1	0	0
155	Female	40-49	1	0	2	Budgerigar	Melopsittacus undulatus	Female	Young Adult	0	Pet_store/breeder	Hand-rearing_by_owners	1	0	<2h	>12h	1	7-11h	0	Weekly	Seeds & Pelletss	1	0	0	1	0	1
156	Female	18-39	0	0	1	Umbrella cockatoo	Cacatua alba	Female	Juvenile/adolescent	0	Pet_store/breeder	Hand-rearing_by_pet_store_or_breeder	0	0	≥2h	<8h	1	7-11h	0	Weekly	Seeds & Pelletss	1	0	0	0	0	0
157	Female	18-39	1	1	3	Budgerigar	Melopsittacus undulatus	Male	Adult	0	Pet_store/breeder	Hand-rearing_by_owners	1	0	<2h	8-12h	1	7-11h	0	Weekly	Seeds & Pelletss	1	0	0	0	0	0
158	Female	40-49	1	0	2	Sun parakeet	Aratinga solstitialis	Male	Young Adult	0	Pet_store/breeder	Hand-rearing_by_owners	1	1	Not let outside	8-12h	1	7-11h	1	Weekly	Pellets	1	0	0	0	0	0
159	Female	18-39	0	0	4	Budgerigar	Melopsittacus undulatus	Male	Adult	0	Pet_store/breeder	Hand-rearing_by_owners	1	1	<2h	8-12h	1	3-7h	0	Rarely	Seeds	1	0	0	0	1	0
160	Female	18-39	1	0	2	Cockatiel	Nymphicus hollandicus	Female	Adult	1	Adopted	Hand-rearing_by_owners	0	0	≥2h	>12h	1	<3h	0	Rarely	Seeds & Pelletss	1	0	0	1	0	1
161	Female	18-39	0	0	1	Fischer's lovebird	Agapornis fischeri	Male	Adult	0	Pet_store/breeder	Hand-rearing_by_pet_store_or_breeder	1	0	<2h	8-12h	1	7-11h	1	Daily	Seeds & Pelletss	1	0	1	0	0	1
162	Female	≥50	0	0	1	Budgerigar	Melopsittacus undulatus	Male	Young Adult	0	Pet_store/breeder	Hand-rearing_by_owners	1	0	<2h	>12h	1	>11h	0	Weekly	Seeds	1	0	0	1	0	0
163	Female	40-49	0	0	3	Cockatiel	Nymphicus hollandicus	Male	Young Adult	0	Pet_store/breeder	Hand-rearing_by_owners	1	0	<2h	8-12h	1	7-11h	0	Rarely	Seeds	1	0	0	1	0	0
164	Female	≥50	1	1	3	Fischer's lovebird	Agapornis fischeri	Male	Young Adult	0	Pet_store/breeder	Hand-rearing_by_owners	1	0	<2h	>12h	1	3-7h	1	Weekly	Seeds & Pelletss	0	0	1	1	0	1
165	Female	≥50	1	1	3	Budgerigar	Melopsittacus undulatus	Female	Adult	0	Pet_store/breeder	Hand-rearing_by_pet_store_or_breeder	1	0	<2h	>12h	1	3-7h	0	Rarely	Seeds & Pelletss	1	0	0	0	1	0
166	Female	≥50	1	1	4	Cockatiel	Nymphicus hollandicus	Male	Adult	0	Bred_at_home	Hand-rearing_by_owners	1	1	<2h	8-12h	1	7-11h	0	Rarely	Seeds	1	0	0	1	0	0
167	Female	≥50	1	0	2	Cockatiel	Nymphicus hollandicus	Male	Young Adult	0	Pet_store/breeder	Hand-rearing_by_pet_store_or_breeder	1	0	<2h	8-12h	0	3-7h	1	Rarely	Seeds	1	0	0	1	0	1
168	Female	18-39	1	1	3	Pacific parrotlet	Forpus coelestis	Female	Adult	0	Pet_store/breeder	Hand-rearing_by_owners	1	0	Not let outside	<8h	0	3-7h	0	Daily	Seeds & Pelletss	0	0	1	0	0	0
169	Male	18-39	1	0	2	Cockatiel	Nymphicus hollandicus	Female	Young Adult	0	Pet_store/breeder	Hand-rearing_by_owners	0	0	<2h	8-12h	1	7-11h	0	Rarely	Pellets	0	1	0	0	0	0
170	Female	40-49	1	0	2	Cockatiel	Nymphicus hollandicus	Male	Adult	0	Pet_store/breeder	Hand-rearing_by_owners	1	0	≥2h	<8h	0	7-11h	0	Weekly	Seeds & Pelletss	1	1	0	1	0	0
171	Female	40-49	0	0	1	Budgerigar	Melopsittacus undulatus	Male	Young Adult	0	Pet_store/breeder	Hand-rearing_by_pet_store_or_breeder	0	0	≥2h	<8h	1	>11h	0	Weekly	Seeds & Pelletss	1	1	0	1	0	1
172	Female	40-49	0	0	1	African grey parrot	Psittacus erithacus	Female	Juvenile/adolescent	0	Pet_store/breeder	Hand-rearing_by_owners	1	0	<2h	8-12h	0	7-11h	0	Weekly	Seeds & Pelletss	1	1	0	0	0	0
173	Female	≥50	0	0	1	Fischer's lovebird	Agapornis fischeri	Female	Adult	0	Pet_store/breeder	Hand-rearing_by_owners	0	0	<2h	8-12h	1	7-11h	0	Weekly	Seeds & Pelletss	1	1	0	1	0	0
174	Female	≥50	1	1	4	Budgerigar	Melopsittacus undulatus	Male	Young Adult	0	Pet_store/breeder	Hand-rearing_by_pet_store_or_breeder	0	0	<2h	8-12h	1	3-7h	0	Weekly	Seeds	1	0	0	1	1	0
175	Female	40-49	0	0	4	Budgerigar	Melopsittacus undulatus	Male	Adult	0	Pet_store/breeder	Hand-rearing_by_pet_store_or_breeder	0	0	<2h	>12h	1	<3h	0	Weekly	Seeds & Pelletss	1	1	0	1	0	0
176	Female	≥50	0	0	2	Budgerigar	Melopsittacus undulatus	Female	Young Adult	0	Pet_store/breeder	Hand-rearing_by_pet_store_or_breeder	0	0	<2h	8-12h	1	<3h	0	Rarely	Pellets	1	0	0	0	0	1
177	Male	40-49	1	0	2	Budgerigar	Melopsittacus undulatus	Female	Adult	0	Pet_store/breeder	Hand-rearing_by_pet_store_or_breeder	1	0	<2h	8-12h	1	3-7h	0	Rarely	Seeds & Pelletss	1	0	0	1	0	1
178	Female	40-49	1	1	4	Cockatiel	Nymphicus hollandicus	Male	Young Adult	0	Bred_at_home	Hand-rearing_by_owners	1	1	<2h	8-12h	0	>11h	0	Rarely	Seeds & Pelletss	1	0	0	1	0	0
179	Female	40-49	0	0	3	Fischer's lovebird	Agapornis fischeri	Male	Adult	0	Pet_store/breeder	Hand-rearing_by_owners	1	0	<2h	8-12h	0	7-11h	0	Rarely	Seeds	1	0	0	1	0	0
180	Female	40-49	1	0	2	Fischer's lovebird	Agapornis fischeri	Female	Adult	0	Pet_store/breeder	Hand-rearing_by_owners	1	1	<2h	<8h	1	3-7h	0	Daily	Seeds & Pelletss	1	0	1	1	0	0
181	Female	40-49	0	0	3	Budgerigar	Melopsittacus undulatus	Male	Young Adult	0	Pet_store/breeder	Hand-rearing_by_pet_store_or_breeder	0	0	≥2h	<8h	1	<3h	0	Rarely	Seeds	1	0	0	1	0	0
182	Female	≥50	0	0	1	Budgerigar	Melopsittacus undulatus	Female	Young Adult	0	Pet_store/breeder	Hand-rearing_by_owners	1	0	≥2h	8-12h	1	3-7h	0	Weekly	Seeds & Pelletss	1	0	0	1	1	1
183	Female	40-49	1	0	2	Budgerigar	Melopsittacus undulatus	Female	Young Adult	1	Pet_store/breeder	Hand-rearing_by_owners	0	0	<2h	>12h	0	>11h	0	Weekly	Seeds & Pelletss	1	1	0	1	0	0
184	Female	40-49	1	0	2	Budgerigar	Melopsittacus undulatus	Female	Adult	0	Bred_at_home	Parent-rearing	1	0	<2h	8-12h	1	7-11h	1	Weekly	Seeds & Pelletss	1	0	0	0	0	0
185	Female	40-49	1	0	2	Barred Parakeet	Bolborhynchus lineola	Male	Young Adult	0	Pet_store/breeder	Hand-rearing_by_pet_store_or_breeder	1	0	<2h	8-12h	1	3-7h	0	Weekly	Pellets	1	0	0	1	0	0
186	Female	≥50	1	1	2	Cockatiel	Nymphicus hollandicus	Male	Young Adult	0	Pet_store/breeder	Hand-rearing_by_pet_store_or_breeder	1	Not cage	≥2h	<8h	0	7-11h	0	Rarely	Seeds & Pelletss	1	0	0	1	0	1
187	Female	≥50	1	1	2	Cockatiel	Nymphicus hollandicus	Male	Juvenile/adolescent	0	Pet_store/breeder	Hand-rearing_by_owners	0	0	≥2h	<8h	1	>11h	0	Weekly	Seeds	1	0	0	0	0	0
188	Female	40-49	1	0	2	Barred Parakeet	Bolborhynchus lineola	Female	Young Adult	0	Pet_store/breeder	Hand-rearing_by_pet_store_or_breeder	1	0	<2h	8-12h	1	3-7h	0	Weekly	Pellets	1	0	1	1	0	0
189	Male	18-39	0	0	1	Fischer's lovebird	Agapornis fischeri	Female	Adult	0	Pet_store/breeder	Hand-rearing_by_owners	1	0	<2h	<8h	1	7-11h	0	Weekly	Pellets	1	0	0	1	0	0
190	Male	40-49	0	0	3	Cockatiel	Nymphicus hollandicus	Male	Adult	0	Pet_store/breeder	Hand-rearing_by_owners	0	0	≥2h	8-12h	1	<3h	0	Rarely	Seeds	1	1	0	1	0	0
191	Female	40-49	1	1	3	African grey parrot	Psittacus erithacus	Female	Young Adult	0	Pet_store/breeder	Hand-rearing_by_pet_store_or_breeder	1	0	<2h	8-12h	1	<3h	0	Weekly	Seeds & Pelletss	1	0	0	0	0	1
192	Female	40-49	0	1	4	Sun parakeet	Aratinga solstitialis	Male	Young Adult	1	Pet_store/breeder	Hand-rearing_by_owners	1	1	<2h	8-12h	0	<3h	1	Weekly	Seeds & Pelletss	1	0	0	1	0	1
193	Female	40-49	1	1	4	Budgerigar	Melopsittacus undulatus	Male	Adult	1	Adopted	Hand-rearing_by_owners	1	1	≥2h	8-12h	1	7-11h	0	Rarely	Seeds & Pelletss	1	1	0	1	0	1
194	Female	40-49	1	1	4	Budgerigar	Melopsittacus undulatus	Male	Young Adult	0	Pet_store/breeder	Hand-rearing_by_owners	0	0	<2h	<8h	0	7-11h	0	Rarely	Pellets	0	0	0	1	1	1
195	Female	18-39	0	0	4	Fischer's lovebird	Agapornis fischeri	Female	Young Adult	0	Pet_store/breeder	Hand-rearing_by_pet_store_or_breeder	1	0	<2h	>12h	0	>11h	0	Weekly	Seeds	1	0	0	1	0	0
196	Female	≥50	1	1	4	Budgerigar	Melopsittacus undulatus	Male	Young Adult	0	Pet_store/breeder	Hand-rearing_by_owners	0	0	<2h	8-12h	1	<3h	0	Rarely	Pellets	0	0	0	1	1	0
197	Female	40-49	1	0	2	Budgerigar	Melopsittacus undulatus	Male	Young Adult	0	Pet_store/breeder	Hand-rearing_by_owners	0	0	<2h	>12h	1	<3h	0	Rarely	Seeds & Pelletss	1	1	0	1	1	0
198	Female	≥50	1	0	2	Umbrella cockatoo	Cacatua alba	Male	Adult	0	Pet_store/breeder	Hand-rearing_by_owners	1	0	<2h	>12h	0	>11h	0	Rarely	Seeds & Pelletss	1	1	0	0	0	0
199	Female	40-49	0	0	3	Budgerigar	Melopsittacus undulatus	Male	Adult	0	Pet_store/breeder	Hand-rearing_by_pet_store_or_breeder	0	0	≥2h	8-12h	1	<3h	0	Rarely	Seeds	1	0	0	0	0	0
200	Male	≥50	0	0	1	Cockatiel	Nymphicus hollandicus	Male	Adult	0	Pet_store/breeder	Hand-rearing_by_owners	0	Not cage	≥2h	<8h	0	>11h	0	Rarely	Seeds	0	0	0	1	0	0
201	Female	40-49	1	1	4	Cockatiel	Nymphicus hollandicus	Male	Young Adult	0	Pet_store/breeder	Hand-rearing_by_pet_store_or_breeder	1	1	<2h	8-12h	0	3-7h	0	Weekly	Seeds	1	0	0	1	0	0
202	Female	≥50	1	1	3	Budgerigar	Melopsittacus undulatus	Female	Adult	0	Pet_store/breeder	Hand-rearing_by_owners	1	0	Not let outside	8-12h	1	3-7h	0	Rarely	Seeds	0	0	0	0	1	0
203	Male	≥50	1	1	3	Budgerigar	Melopsittacus undulatus	Male	Young Adult	0	Pet_store/breeder	Hand-rearing_by_owners	1	1	≥2h	>12h	1	<3h	1	Weekly	Seeds & Pelletss	1	0	0	1	1	0
204	Female	40-49	1	0	2	Fischer's lovebird	Agapornis fischeri	Male	Adult	0	Adopted	Hand-rearing_by_owners	1	0	<2h	>12h	1	3-7h	1	Weekly	Seeds & Pelletss	1	0	0	0	0	0
205	Female	18-39	0	0	4	Budgerigar	Melopsittacus undulatus	Female	Young Adult	0	Adopted	Hand-rearing_by_owners	1	0	Not let outside	8-12h	1	3-7h	1	Daily	Pellets	1	0	0	0	0	0
206	Female	40-49	1	0	2	African grey parrot	Psittacus erithacus	Male	Young Adult	0	Pet_store/breeder	Hand-rearing_by_owners	1	0	≥2h	<8h	1	7-11h	0	Weekly	Seeds & Pelletss	1	1	0	0	0	0
207	Female	18-39	0	0	1	Budgerigar	Melopsittacus undulatus	Male	Young Adult	0	Pet_store/breeder	Hand-rearing_by_owners	0	0	≥2h	8-12h	1	7-11h	0	Weekly	Seeds	1	0	0	1	1	0
208	Female	40-49	1	1	4	African grey parrot	Psittacus erithacus	Female	Adult	0	Pet_store/breeder	Hand-rearing_by_pet_store_or_breeder	1	0	<2h	<8h	0	7-11h	0	Rarely	Seeds & Pelletss	1	1	1	1	1	0
209	Male	40-49	0	1	3	Budgerigar	Melopsittacus undulatus	Male	Young Adult	0	Pet_store/breeder	Hand-rearing_by_owners	0	0	≥2h	8-12h	1	<3h	0	Weekly	Seeds	1	0	0	1	0	1
210	Female	≥50	1	1	3	Budgerigar	Melopsittacus undulatus	Male	Adult	0	Pet_store/breeder	Hand-rearing_by_pet_store_or_breeder	1	1	<2h	>12h	0	>11h	0	Daily	Seeds	1	0	0	1	0	0
211	Female	≥50	1	0	2	Fischer's lovebird	Agapornis fischeri	Male	Adult	0	Adopted	Hand-rearing_by_owners	1	0	<2h	8-12h	1	7-11h	0	Weekly	Seeds	1	0	0	1	0	0
212	Female	≥50	1	1	4	Cockatiel	Nymphicus hollandicus	Female	Young Adult	1	Pet_store/breeder	Hand-rearing_by_pet_store_or_breeder	1	0	<2h	>12h	1	3-7h	1	Rarely	Seeds & Pelletss	1	1	0	0	0	0
213	Female	18-39	0	0	4	Fischer's lovebird	Agapornis fischeri	Female	Juvenile/adolescent	0	Pet_store/breeder	Hand-rearing_by_pet_store_or_breeder	0	0	≥2h	8-12h	1	<3h	0	Rarely	Seeds & Pelletss	1	1	0	1	1	1
214	Female	40-49	1	1	4	Budgerigar	Melopsittacus undulatus	Male	Young Adult	0	Bred_at_home	Hand-rearing_by_owners	1	0	≥2h	8-12h	1	3-7h	1	Weekly	Seeds & Pelletss	1	0	0	1	1	0
215	Female	≥50	1	1	2	Barred Parakeet	Bolborhynchus lineola	Female	Young Adult	0	Pet_store/breeder	Hand-rearing_by_owners	1	0	≥2h	>12h	0	<3h	0	Rarely	Pellets	1	0	0	1	0	1
216	Female	≥50	0	0	1	Cockatiel	Nymphicus hollandicus	Male	Young Adult	0	Pet_store/breeder	Hand-rearing_by_owners	1	0	<2h	<8h	1	>11h	0	Rarely	Pellets	0	1	0	1	0	1
217	Female	40-49	0	0	2	Fischer's lovebird	Agapornis fischeri	Male	Adult	0	Pet_store/breeder	Hand-rearing_by_owners	1	0	<2h	8-12h	1	3-7h	0	Weekly	Seeds	0	1	1	1	0	0
218	Female	40-49	0	0	3	Budgerigar	Melopsittacus undulatus	Female	Young Adult	0	Pet_store/breeder	Hand-rearing_by_owners	0	0	<2h	<8h	1	3-7h	0	Weekly	Seeds & Pelletss	0	0	0	1	0	0
219	Female	40-49	1	0	2	Budgerigar	Melopsittacus undulatus	Female	Adult	0	Adopted	Hand-rearing_by_owners	0	0	<2h	>12h	1	<3h	0	Rarely	Seeds	1	0	0	0	1	1
220	Female	18-39	0	0	4	Budgerigar	Melopsittacus undulatus	Male	Adult	0	Pet_store/breeder	Hand-rearing_by_pet_store_or_breeder	0	0	<2h	<8h	1	3-7h	0	Weekly	Seeds & Pelletss	1	0	0	1	1	1
221	Female	40-49	1	0	2	Barred Parakeet	Bolborhynchus lineola	Female	Adult	0	Bred_at_home	Hand-rearing_by_owners	0	0	<2h	8-12h	1	3-7h	0	Weekly	Pellets	1	0	0	1	1	0
222	Female	40-49	0	0	3	Fischer's lovebird	Agapornis fischeri	Female	Adult	0	Adopted	Hand-rearing_by_owners	1	1	<2h	<8h	1	3-7h	0	Weekly	Seeds	1	0	1	1	0	0
223	Female	≥50	1	1	3	Budgerigar	Melopsittacus undulatus	Male	Adult	0	Pet_store/breeder	Hand-rearing_by_owners	0	0	<2h	8-12h	0	<3h	0	Rarely	Pellets	1	0	0	0	0	1
224	Female	40-49	0	0	1	Fischer's lovebird	Agapornis fischeri	Female	Adult	0	Pet_store/breeder	Hand-rearing_by_pet_store_or_breeder	1	0	<2h	8-12h	1	>11h	0	Weekly	Seeds & Pelletss	1	0	0	1	0	0
225	Female	40-49	0	0	3	Budgerigar	Melopsittacus undulatus	Male	Adult	0	Adopted	Hand-rearing_by_owners	1	0	<2h	8-12h	1	7-11h	0	Weekly	Pellets	1	0	0	1	0	1
226	Female	40-49	1	0	2	Fischer's lovebird	Agapornis fischeri	Male	Young Adult	0	Pet_store/breeder	Hand-rearing_by_owners	1	0	≥2h	8-12h	1	3-7h	0	Weekly	Seeds & Pelletss	1	0	0	1	0	0
227	Female	40-49	1	1	4	Cockatiel	Nymphicus hollandicus	Male	Juvenile/adolescent	0	Pet_store/breeder	Hand-rearing_by_pet_store_or_breeder	1	0	<2h	8-12h	1	3-7h	0	Rarely	Seeds & Pelletss	0	0	0	1	0	1
228	Female	≥50	1	1	3	Budgerigar	Melopsittacus undulatus	Female	Adult	0	Pet_store/breeder	Hand-rearing_by_owners	0	0	<2h	>12h	1	3-7h	0	Weekly	Seeds & Pelletss	1	0	0	1	0	0
229	Female	≥50	1	1	4	Budgerigar	Melopsittacus undulatus	Female	Young Adult	0	Pet_store/breeder	Hand-rearing_by_owners	1	0	≥2h	<8h	0	3-7h	0	Weekly	Seeds & Pelletss	0	1	0	1	0	0
230	Female	40-49	1	1	3	Budgerigar	Melopsittacus undulatus	Male	Adult	0	Pet_store/breeder	Hand-rearing_by_owners	1	0	<2h	8-12h	1	>11h	0	Weekly	Seeds	1	0	0	0	1	0
231	Female	≥50	1	1	4	Budgerigar	Melopsittacus undulatus	Male	Young Adult	0	Pet_store/breeder	Hand-rearing_by_owners	1	0	<2h	8-12h	1	3-7h	0	Rarely	Pellets	1	0	0	1	0	0
232	Female	18-39	0	0	2	Fischer's lovebird	Agapornis fischeri	Female	Young Adult	0	Pet_store/breeder	Hand-rearing_by_pet_store_or_breeder	1	0	<2h	8-12h	0	7-11h	0	Weekly	Seeds & Pelletss	0	0	0	1	0	0
233	Female	≥50	1	1	2	Pacific parrotlet	Forpus coelestis	Male	Young Adult	0	Pet_store/breeder	Hand-rearing_by_owners	1	0	≥2h	8-12h	1	<3h	0	Daily	Seeds & Pelletss	1	0	0	1	0	0
234	Female	18-39	1	0	2	Fischer's lovebird	Agapornis fischeri	Female	Adult	0	Pet_store/breeder	Hand-rearing_by_pet_store_or_breeder	1	0	<2h	8-12h	1	>11h	0	Weekly	Seeds & Pelletss	0	0	0	1	1	0
235	Female	18-39	0	0	2	Budgerigar	Melopsittacus undulatus	Male	Adult	1	Pet_store/breeder	Hand-rearing_by_owners	0	0	<2h	<8h	0	3-7h	0	Weekly	Seeds	1	0	0	1	0	1
236	Male	18-39	1	0	2	Cockatiel	Nymphicus hollandicus	Female	Adult	0	Pet_store/breeder	Hand-rearing_by_owners	1	0	<2h	<8h	1	>11h	0	Rarely	Pellets	0	0	0	1	0	1
237	Female	≥50	1	0	2	Fischer's lovebird	Agapornis fischeri	Female	Adult	0	Bred_at_home	Hand-rearing_by_owners	1	0	<2h	8-12h	0	3-7h	0	Weekly	Seeds & Pelletss	1	0	0	1	0	0
238	Female	40-49	1	0	2	Fischer's lovebird	Agapornis fischeri	Female	Juvenile/adolescent	0	Pet_store/breeder	Hand-rearing_by_owners	1	0	<2h	8-12h	1	3-7h	0	Weekly	Seeds & Pelletss	0	0	0	1	0	0
239	Female	≥50	0	0	1	Cockatiel	Nymphicus hollandicus	Male	Young Adult	0	Pet_store/breeder	Hand-rearing_by_pet_store_or_breeder	1	1	<2h	8-12h	1	7-11h	0	Rarely	Seeds & Pelletss	1	0	0	1	1	0
240	Female	≥50	0	0	1	Budgerigar	Melopsittacus undulatus	Male	Young Adult	0	Pet_store/breeder	Hand-rearing_by_owners	0	0	≥2h	>12h	1	3-7h	0	Weekly	Seeds & Pelletss	0	0	0	1	0	1
241	Female	40-49	1	0	2	Fischer's lovebird	Agapornis fischeri	Female	Young Adult	0	Pet_store/breeder	Hand-rearing_by_owners	1	0	≥2h	8-12h	1	3-7h	0	Weekly	Seeds & Pelletss	0	0	0	1	0	0
242	Female	≥50	0	1	1	Budgerigar	Melopsittacus undulatus	Male	Adult	0	Adopted	Hand-rearing_by_owners	0	0	≥2h	8-12h	1	3-7h	0	Rarely	Seeds	1	1	0	1	1	0
243	Female	≥50	1	0	2	African grey parrot	Psittacus erithacus	Male	Adult	0	Pet_store/breeder	Hand-rearing_by_pet_store_or_breeder	0	0	<2h	>12h	1	3-7h	0	Daily	Pellets	1	0	0	1	0	1
244	Female	18-39	1	1	4	Fischer's lovebird	Agapornis fischeri	Male	Young Adult	0	Pet_store/breeder	Hand-rearing_by_owners	0	0	≥2h	>12h	1	3-7h	0	Rarely	Pellets	0	0	0	0	0	1
245	Male	≥50	1	1	2	Cockatiel	Nymphicus hollandicus	Female	Adult	0	Adopted	Hand-rearing_by_owners	1	0	Not let outside	>12h	1	<3h	0	Rarely	Pellets	0	0	0	1	0	0
246	Female	18-39	0	0	4	Budgerigar	Melopsittacus undulatus	Male	Young Adult	0	Pet_store/breeder	Hand-rearing_by_owners	1	0	<2h	<8h	0	3-7h	0	Weekly	Seeds	0	0	0	0	1	0
247	Female	≥50	1	0	2	Budgerigar	Melopsittacus undulatus	Female	Adult	0	Pet_store/breeder	Hand-rearing_by_owners	1	0	<2h	8-12h	1	<3h	0	Rarely	Seeds	1	0	0	1	0	0
248	Male	18-39	0	0	4	Burrowing parrot	Cyanoliseus patagonus	Female	Adult	0	Pet_store/breeder	Hand-rearing_by_pet_store_or_breeder	1	0	<2h	8-12h	1	<3h	0	Weekly	Seeds & Pelletss	1	0	0	0	0	1
249	Female	18-39	1	1	4	Fischer's lovebird	Agapornis fischeri	Male	Young Adult	0	Pet_store/breeder	Hand-rearing_by_owners	1	0	≥2h	8-12h	1	3-7h	0	Weekly	Seeds & Pelletss	1	1	0	1	0	0
250	Female	18-39	1	0	2	Cockatiel	Nymphicus hollandicus	Male	Young Adult	0	Pet_store/breeder	Hand-rearing_by_pet_store_or_breeder	0	0	<2h	8-12h	0	7-11h	1	Rarely	Seeds & Pelletss	1	0	0	0	0	0
251	Male	≥50	1	1	3	Umbrella cockatoo	Cacatua alba	Female	Young Adult	1	Pet_store/breeder	Hand-rearing_by_pet_store_or_breeder	1	0	≥2h	8-12h	0	3-7h	0	Rarely	Pellets	1	1	0	0	0	0
252	Female	≥50	1	1	3	Budgerigar	Melopsittacus undulatus	Male	Young Adult	0	Pet_store/breeder	Hand-rearing_by_pet_store_or_breeder	1	0	<2h	>12h	1	7-11h	1	Weekly	Seeds & Pelletss	1	0	0	1	1	1
253	Female	18-39	0	0	1	Cockatiel	Nymphicus hollandicus	Female	Young Adult	0	Pet_store/breeder	Hand-rearing_by_owners	1	1	<2h	<8h	1	7-11h	0	Weekly	Seeds & Pelletss	1	0	0	1	0	0
254	Male	40-49	0	0	3	Fischer's lovebird	Agapornis fischeri	Female	Adult	0	Pet_store/breeder	Hand-rearing_by_owners	1	0	≥2h	<8h	1	3-7h	0	Rarely	Seeds & Pelletss	1	1	0	1	0	1
255	Male	18-39	1	0	2	African grey parrot	Psittacus erithacus	Female	Young Adult	1	Pet_store/breeder	Hand-rearing_by_pet_store_or_breeder	1	0	≥2h	<8h	1	7-11h	1	Daily	Seeds & Pelletss	1	0	0	0	0	0
256	Female	18-39	0	0	4	Cockatiel	Nymphicus hollandicus	Female	Adult	0	Pet_store/breeder	Hand-rearing_by_owners	0	0	≥2h	8-12h	1	3-7h	0	Rarely	Seeds & Pelletss	1	0	0	1	0	1
257	Female	≥50	1	1	3	Fischer's lovebird	Agapornis fischeri	Female	Young Adult	0	Pet_store/breeder	Hand-rearing_by_owners	0	0	≥2h	8-12h	1	3-7h	0	Weekly	Seeds & Pelletss	1	0	1	1	0	1
258	Male	≥50	0	0	1	Cockatiel	Nymphicus hollandicus	Female	Adult	0	Pet_store/breeder	Hand-rearing_by_owners	1	0	Not let outside	<8h	1	>11h	1	Weekly	Pellets	0	0	0	1	0	1
259	Female	≥50	1	1	4	Budgerigar	Melopsittacus undulatus	Male	Young Adult	0	Pet_store/breeder	Hand-rearing_by_owners	0	0	<2h	8-12h	1	<3h	0	Rarely	Pellets	0	0	0	1	0	0
260	Female	40-49	0	1	4	Cockatiel	Nymphicus hollandicus	Male	Adult	0	Pet_store/breeder	Hand-rearing_by_owners	0	0	Not let outside	<8h	0	<3h	0	Rarely	Pellets	0	0	0	1	0	0
261	Female	40-49	0	0	1	Fischer's lovebird	Agapornis fischeri	Male	Young Adult	1	Pet_store/breeder	Hand-rearing_by_pet_store_or_breeder	1	0	<2h	8-12h	0	>11h	0	Daily	Seeds & Pelletss	0	0	0	1	0	0
262	Female	≥50	0	0	1	Budgerigar	Melopsittacus undulatus	Female	Young Adult	0	Pet_store/breeder	Hand-rearing_by_pet_store_or_breeder	1	0	<2h	8-12h	1	7-11h	0	Daily	Seeds & Pelletss	1	0	0	1	0	0
263	Male	40-49	1	0	1	Cockatiel	Nymphicus hollandicus	Male	Young Adult	0	Bred_at_home	Hand-rearing_by_owners	0	0	≥2h	8-12h	1	7-11h	0	Rarely	Seeds	1	1	0	1	0	0
264	Female	18-39	0	0	3	Fischer's lovebird	Agapornis fischeri	Female	Young Adult	0	Pet_store/breeder	Hand-rearing_by_owners	1	0	<2h	>12h	1	3-7h	0	Weekly	Seeds & Pelletss	1	0	1	1	0	1
265	Female	40-49	1	1	4	Cockatiel	Nymphicus hollandicus	Male	Juvenile/adolescent	0	Pet_store/breeder	Hand-rearing_by_owners	1	0	<2h	8-12h	1	3-7h	0	Rarely	Seeds & Pelletss	0	0	0	1	0	0
266	Female	18-39	0	0	3	Cockatiel	Nymphicus hollandicus	Female	Adult	0	Pet_store/breeder	Hand-rearing_by_owners	1	0	<2h	8-12h	0	7-11h	0	Rarely	Seeds & Pelletss	1	1	0	0	0	1
267	Female	≥50	1	0	2	Fischer's lovebird	Agapornis fischeri	Female	Adult	0	Adopted	Parent-rearing	0	0	<2h	8-12h	1	7-11h	0	Rarely	Pellets	0	0	0	1	0	0
268	Female	18-39	1	0	3	Budgerigar	Melopsittacus undulatus	Male	Adult	0	Pet_store/breeder	Hand-rearing_by_pet_store_or_breeder	1	0	<2h	<8h	0	7-11h	0	Weekly	Seeds	0	0	0	1	0	0
269	Female	40-49	1	0	2	Fischer's lovebird	Agapornis fischeri	Male	Adult	0	Pet_store/breeder	Hand-rearing_by_owners	1	0	≥2h	>12h	1	7-11h	0	Rarely	Seeds	1	0	0	1	0	0
270	Female	≥50	0	0	1	Fischer's lovebird	Agapornis fischeri	Male	Young Adult	0	Pet_store/breeder	Hand-rearing_by_owners	0	0	≥2h	8-12h	1	<3h	0	Weekly	Seeds & Pelletss	1	0	0	1	0	1
271	Female	≥50	1	0	2	Cockatiel	Nymphicus hollandicus	Male	Young Adult	0	Bred_at_home	Hand-rearing_by_pet_store_or_breeder	0	0	<2h	8-12h	1	7-11h	0	Weekly	Seeds	1	0	1	1	0	0
272	Female	18-39	0	0	3	Budgerigar	Melopsittacus undulatus	Male	Young Adult	0	Pet_store/breeder	Hand-rearing_by_owners	1	0	<2h	<8h	0	<3h	0	Rarely	Seeds & Pelletss	1	0	0	0	1	0
273	Female	18-39	0	0	4	Budgerigar	Melopsittacus undulatus	Male	Young Adult	0	Pet_store/breeder	Hand-rearing_by_owners	0	0	≥2h	8-12h	1	<3h	0	Rarely	Seeds	1	0	0	1	1	0
274	Female	40-49	0	0	1	Budgerigar	Melopsittacus undulatus	Male	Adult	0	Pet_store/breeder	Hand-rearing_by_pet_store_or_breeder	1	0	<2h	<8h	1	>11h	0	Weekly	Seeds & Pelletss	1	0	0	1	0	0
275	Female	40-49	0	0	3	Cockatiel	Nymphicus hollandicus	Male	Young Adult	0	Pet_store/breeder	Hand-rearing_by_owners	0	Not cage	≥2h	8-12h	0	7-11h	0	Rarely	Pellets	1	1	0	1	0	0
276	Male	40-49	1	1	4	Fischer's lovebird	Agapornis fischeri	Female	Adult	0	Pet_store/breeder	Hand-rearing_by_owners	1	0	≥2h	<8h	0	7-11h	0	Rarely	Seeds	1	0	0	1	0	0
277	Male	≥50	1	0	2	Burrowing parrot	Cyanoliseus patagonus	Male	Adult	0	Pet_store/breeder	Hand-rearing_by_pet_store_or_breeder	1	0	<2h	<8h	1	7-11h	1	Weekly	Seeds & Pelletss	1	0	0	1	0	0
278	Female	40-49	1	1	2	Budgerigar	Melopsittacus undulatus	Female	Young Adult	0	Pet_store/breeder	Hand-rearing_by_owners	1	0	≥2h	>12h	0	3-7h	0	Weekly	Seeds	1	0	0	1	0	0
279	Male	40-49	0	0	1	Cockatiel	Nymphicus hollandicus	Male	Young Adult	0	Pet_store/breeder	Hand-rearing_by_pet_store_or_breeder	1	0	<2h	8-12h	0	7-11h	0	Rarely	Seeds & Pelletss	1	0	0	1	0	0
280	Female	≥50	1	1	2	Budgerigar	Melopsittacus undulatus	Female	Adult	0	Pet_store/breeder	Hand-rearing_by_owners	0	0	<2h	>12h	1	3-7h	1	Weekly	Seeds & Pelletss	0	0	0	1	0	0
281	Female	40-49	1	1	4	Golden-capped parakeet	Aratinga auricapilla	Male	Young Adult	0	Pet_store/breeder	Hand-rearing_by_owners	1	0	<2h	8-12h	1	7-11h	0	Weekly	Pellets	1	0	0	1	0	1
282	Female	≥50	1	0	2	Budgerigar	Melopsittacus undulatus	Female	Young Adult	0	Pet_store/breeder	Hand-rearing_by_pet_store_or_breeder	1	0	≥2h	>12h	1	<3h	0	Weekly	Seeds	0	0	0	1	0	0
283	Female	40-49	1	0	2	Fischer's lovebird	Agapornis fischeri	Male	Adult	0	Pet_store/breeder	Hand-rearing_by_owners	1	0	<2h	>12h	1	3-7h	1	Weekly	Seeds & Pelletss	1	0	0	1	0	0
284	Female	≥50	1	1	4	Golden-capped parakeet	Aratinga auricapilla	Female	Adult	0	Pet_store/breeder	Hand-rearing_by_pet_store_or_breeder	1	0	<2h	8-12h	1	3-7h	0	Daily	Seeds & Pelletss	1	0	0	1	0	0
285	Male	40-49	0	0	3	Fischer's lovebird	Agapornis fischeri	Male	Young Adult	0	Pet_store/breeder	Hand-rearing_by_pet_store_or_breeder	0	0	<2h	8-12h	1	3-7h	0	Weekly	Seeds	0	0	1	0	0	1
286	Female	18-39	1	0	2	Budgerigar	Melopsittacus undulatus	Female	Young Adult	0	Pet_store/breeder	Hand-rearing_by_owners	1	0	<2h	8-12h	1	7-11h	1	Weekly	Pellets	0	0	0	1	0	0
287	Female	40-49	1	0	2	Umbrella cockatoo	Cacatua alba	Male	Adult	0	Pet_store/breeder	Hand-rearing_by_pet_store_or_breeder	1	0	≥2h	8-12h	1	<3h	0	Rarely	Seeds & Pelletss	1	0	1	1	1	1
288	Female	18-39	0	0	2	Fischer's lovebird	Agapornis fischeri	Female	Young Adult	0	Pet_store/breeder	Hand-rearing_by_pet_store_or_breeder	0	0	<2h	8-12h	1	<3h	0	Weekly	Seeds & Pelletss	1	1	1	1	1	1
289	Male	40-49	1	1	4	Umbrella cockatoo	Cacatua alba	Female	Juvenile/adolescent	0	Pet_store/breeder	Hand-rearing_by_owners	0	Not cage	≥2h	8-12h	0	3-7h	0	Rarely	Pellets	0	0	0	0	0	0
290	Female	≥50	1	1	3	Fischer's lovebird	Agapornis fischeri	Male	Young Adult	0	Pet_store/breeder	Hand-rearing_by_owners	1	0	<2h	8-12h	1	7-11h	0	Weekly	Pellets	1	0	1	1	1	0
291	Male	≥50	0	0	1	Cockatiel	Nymphicus hollandicus	Female	Adult	0	Adopted	Hand-rearing_by_owners	1	0	<2h	>12h	1	7-11h	1	Rarely	Seeds & Pelletss	1	0	0	0	0	0
292	Female	40-49	1	0	2	Cockatiel	Nymphicus hollandicus	Male	Adult	0	Pet_store/breeder	Hand-rearing_by_owners	1	0	<2h	>12h	1	<3h	0	Weekly	Seeds & Pelletss	1	0	0	0	0	1
293	Female	40-49	1	0	2	Cockatiel	Nymphicus hollandicus	Female	Adult	0	Pet_store/breeder	Hand-rearing_by_owners	0	0	<2h	8-12h	1	>11h	0	Rarely	Seeds & Pelletss	1	0	0	1	0	0
294	Female	40-49	0	0	3	Budgerigar	Melopsittacus undulatus	Male	Adult	0	Pet_store/breeder	Hand-rearing_by_owners	0	0	<2h	<8h	1	3-7h	0	Weekly	Pellets	0	0	0	1	1	0
295	Female	≥50	1	1	3	Budgerigar	Melopsittacus undulatus	Female	Young Adult	0	Pet_store/breeder	Hand-rearing_by_owners	0	0	≥2h	>12h	1	<3h	0	Weekly	Seeds & Pelletss	1	0	0	1	0	1
296	Female	≥50	0	0	2	Cockatiel	Nymphicus hollandicus	Male	Adult	0	Pet_store/breeder	Hand-rearing_by_owners	0	0	≥2h	8-12h	1	3-7h	0	Weekly	Seeds	1	0	0	1	1	1
297	Female	40-49	1	1	3	Fischer's lovebird	Agapornis fischeri	Female	Young Adult	1	Pet_store/breeder	Hand-rearing_by_owners	1	0	<2h	8-12h	1	>11h	0	Weekly	Seeds & Pelletss	1	1	1	1	0	0
298	Female	≥50	1	1	3	Cockatiel	Nymphicus hollandicus	Male	Adult	0	Pet_store/breeder	Hand-rearing_by_owners	1	0	<2h	8-12h	0	7-11h	0	Weekly	Seeds & Pelletss	1	1	1	1	0	0
299	Female	≥50	1	1	4	Cockatiel	Nymphicus hollandicus	Female	Adult	0	Pet_store/breeder	Hand-rearing_by_pet_store_or_breeder	1	0	<2h	8-12h	1	3-7h	0	Weekly	Seeds & Pelletss	1	0	0	1	0	0
300	Female	≥50	0	0	1	Umbrella cockatoo	Cacatua alba	Male	Adult	0	Pet_store/breeder	Hand-rearing_by_pet_store_or_breeder	0	0	<2h	8-12h	1	3-7h	0	Rarely	Seeds & Pelletss	1	1	1	1	0	0
301	Male	18-39	0	0	3	Cockatiel	Nymphicus hollandicus	Male	Adult	0	Pet_store/breeder	Hand-rearing_by_owners	0	0	≥2h	8-12h	1	3-7h	0	Rarely	Seeds & Pelletss	1	1	0	1	0	1
302	Female	40-49	1	1	2	Budgerigar	Melopsittacus undulatus	Male	Young Adult	0	Bred_at_home	Hand-rearing_by_owners	1	0	≥2h	8-12h	0	<3h	0	Weekly	Seeds	1	0	0	1	0	0
303	Female	18-39	1	1	4	Cockatiel	Nymphicus hollandicus	Female	Adult	0	Pet_store/breeder	Hand-rearing_by_pet_store_or_breeder	1	0	Not let outside	8-12h	1	<3h	0	Rarely	Pellets	0	0	0	0	0	1
304	Female	40-49	1	0	2	Fischer's lovebird	Agapornis fischeri	Female	Adult	0	Pet_store/breeder	Hand-rearing_by_owners	1	0	≥2h	>12h	0	>11h	1	Rarely	Seeds & Pelletss	0	0	1	1	0	0
305	Female	40-49	1	1	3	Cockatiel	Nymphicus hollandicus	Male	Adult	0	Pet_store/breeder	Hand-rearing_by_owners	1	1	≥2h	8-12h	0	3-7h	0	Rarely	Seeds & Pelletss	1	1	0	1	0	0
306	Female	40-49	0	0	1	Budgerigar	Melopsittacus undulatus	Female	Young Adult	0	Pet_store/breeder	Hand-rearing_by_pet_store_or_breeder	0	0	<2h	8-12h	1	>11h	0	Daily	Seeds	1	0	0	1	1	0
307	Female	40-49	1	0	2	Budgerigar	Melopsittacus undulatus	Male	Adult	0	Pet_store/breeder	Hand-rearing_by_owners	0	0	<2h	>12h	1	<3h	0	Weekly	Seeds & Pelletss	1	0	0	1	1	0
308	Female	≥50	1	1	3	Fischer's lovebird	Agapornis fischeri	Female	Young Adult	0	Pet_store/breeder	Hand-rearing_by_pet_store_or_breeder	0	0	≥2h	>12h	1	3-7h	0	Weekly	Seeds	0	0	0	1	1	0
309	Male	≥50	1	0	2	Umbrella cockatoo	Cacatua alba	Male	Adult	1	Pet_store/breeder	Hand-rearing_by_pet_store_or_breeder	1	0	<2h	8-12h	1	7-11h	0	Rarely	Seeds & Pelletss	0	0	0	0	0	0
310	Female	≥50	1	1	3	Budgerigar	Melopsittacus undulatus	Female	Adult	0	Pet_store/breeder	Hand-rearing_by_owners	0	0	<2h	8-12h	1	3-7h	0	Rarely	Seeds & Pelletss	1	1	1	1	0	1
311	Female	18-39	1	1	3	Cockatiel	Nymphicus hollandicus	Female	Adult	0	Pet_store/breeder	Hand-rearing_by_pet_store_or_breeder	1	0	<2h	8-12h	1	3-7h	0	Rarely	Pellets	1	0	0	0	1	0
312	Female	≥50	1	0	2	Cockatiel	Nymphicus hollandicus	Male	Young Adult	0	Pet_store/breeder	Hand-rearing_by_pet_store_or_breeder	0	0	<2h	8-12h	0	3-7h	0	Weekly	Seeds & Pelletss	0	1	0	1	0	0
313	Male	≥50	1	0	2	Jandaya parakeet	Aratinga jandaya	Female	Young Adult	0	Pet_store/breeder	Hand-rearing_by_pet_store_or_breeder	1	0	<2h	>12h	0	>11h	0	Weekly	Seeds & Pelletss	1	0	0	0	0	0
314	Female	40-49	1	1	4	Umbrella cockatoo	Cacatua alba	Male	Juvenile/adolescent	1	Pet_store/breeder	Hand-rearing_by_owners	1	0	≥2h	8-12h	1	3-7h	0	Rarely	Pellets	0	1	1	0	0	0
315	Female	40-49	1	1	4	Budgerigar	Melopsittacus undulatus	Male	Young Adult	0	Pet_store/breeder	Hand-rearing_by_owners	1	0	<2h	<8h	1	7-11h	0	Rarely	Pellets	1	0	0	1	0	0
316	Female	≥50	1	0	2	Cockatiel	Nymphicus hollandicus	Female	Juvenile/adolescent	0	Pet_store/breeder	Hand-rearing_by_pet_store_or_breeder	1	0	≥2h	8-12h	1	<3h	1	Weekly	Seeds & Pelletss	1	0	0	1	0	1
317	Female	40-49	1	0	2	Jandaya parakeet	Aratinga jandaya	Male	Adult	0	Bred_at_home	Hand-rearing_by_owners	1	Not cage	≥2h	8-12h	0	7-11h	0	Weekly	Seeds & Pelletss	1	0	0	1	0	0
318	Male	18-39	0	0	4	Jandaya parakeet	Aratinga jandaya	Male	Juvenile/adolescent	1	Pet_store/breeder	Hand-rearing_by_pet_store_or_breeder	1	0	<2h	<8h	1	<3h	0	Rarely	Pellets	0	0	0	0	0	0
319	Female	≥50	0	1	4	Cockatiel	Nymphicus hollandicus	Male	Adult	0	Pet_store/breeder	Hand-rearing_by_owners	0	0	≥2h	8-12h	1	<3h	1	Rarely	Seeds & Pelletss	1	1	0	1	0	1
320	Female	40-49	1	1	4	Budgerigar	Melopsittacus undulatus	Male	Adult	0	Pet_store/breeder	Hand-rearing_by_owners	1	0	<2h	8-12h	1	3-7h	0	Rarely	Seeds & Pelletss	1	0	0	1	0	0
321	Female	18-39	1	0	3	Barred Parakeet	Bolborhynchus lineola	Female	Adult	0	Pet_store/breeder	Hand-rearing_by_owners	1	0	<2h	8-12h	1	3-7h	0	Rarely	Seeds & Pelletss	1	0	0	1	1	1
322	Female	40-49	0	0	4	Cockatiel	Nymphicus hollandicus	Male	Adult	0	Pet_store/breeder	Hand-rearing_by_owners	1	0	<2h	<8h	0	7-11h	0	Rarely	Seeds & Pelletss	0	0	0	1	0	0
323	Female	≥50	1	0	2	Cockatiel	Nymphicus hollandicus	Male	Adult	0	Pet_store/breeder	Hand-rearing_by_owners	0	0	≥2h	<8h	1	7-11h	0	Rarely	Seeds & Pelletss	0	1	0	1	0	0
324	Female	40-49	1	0	2	Cockatiel	Nymphicus hollandicus	Male	Juvenile/adolescent	0	Pet_store/breeder	Hand-rearing_by_pet_store_or_breeder	0	0	<2h	8-12h	1	<3h	0	Weekly	Seeds & Pelletss	1	0	0	1	0	0
325	Female	18-39	1	1	4	Jandaya parakeet	Aratinga jandaya	Female	Young Adult	0	Pet_store/breeder	Hand-rearing_by_pet_store_or_breeder	1	0	<2h	8-12h	1	3-7h	0	Weekly	Seeds & Pelletss	0	0	0	1	0	0
326	Female	≥50	1	1	2	Budgerigar	Melopsittacus undulatus	Male	Adult	0	Pet_store/breeder	Hand-rearing_by_owners	1	1	<2h	>12h	1	3-7h	0	Rarely	Seeds & Pelletss	1	0	0	1	1	1
327	Female	40-49	1	1	3	Budgerigar	Melopsittacus undulatus	Male	Adult	0	Pet_store/breeder	Hand-rearing_by_owners	1	0	<2h	<8h	0	<3h	0	Rarely	Seeds	1	0	0	0	0	0
328	Male	≥50	1	1	4	Budgerigar	Melopsittacus undulatus	Male	Adult	0	Pet_store/breeder	Hand-rearing_by_owners	1	0	<2h	<8h	1	3-7h	1	Rarely	Seeds & Pelletss	1	0	0	1	1	0
329	Female	40-49	0	0	2	Budgerigar	Melopsittacus undulatus	Male	Adult	0	Pet_store/breeder	Hand-rearing_by_owners	1	0	≥2h	8-12h	1	7-11h	0	Rarely	Seeds & Pelletss	1	1	0	0	0	0
330	Female	≥50	1	1	4	Budgerigar	Melopsittacus undulatus	Male	Young Adult	0	Pet_store/breeder	Hand-rearing_by_owners	0	0	<2h	>12h	1	3-7h	0	Weekly	Seeds & Pelletss	1	0	0	1	0	0
331	Female	40-49	1	0	3	Budgerigar	Melopsittacus undulatus	Male	Young Adult	0	Pet_store/breeder	Hand-rearing_by_owners	0	0	≥2h	8-12h	1	3-7h	0	Rarely	Seeds & Pelletss	1	0	0	1	0	0
332	Female	40-49	1	0	2	Fischer's lovebird	Agapornis fischeri	Male	Adult	0	Pet_store/breeder	Hand-rearing_by_owners	0	0	<2h	8-12h	1	3-7h	1	Weekly	Seeds & Pelletss	1	0	1	1	0	1
333	Female	18-39	1	0	2	Pacific parrotlet	Forpus coelestis	Male	Young Adult	0	Pet_store/breeder	Hand-rearing_by_owners	1	0	<2h	8-12h	1	3-7h	1	Rarely	Seeds & Pelletss	0	0	1	1	0	1
334	Female	≥50	0	0	2	Budgerigar	Melopsittacus undulatus	Male	Young Adult	0	Pet_store/breeder	Hand-rearing_by_owners	0	0	<2h	8-12h	1	3-7h	0	Weekly	Seeds	1	0	0	1	0	1
335	Female	18-39	0	0	1	African grey parrot	Psittacus erithacus	Male	Juvenile/adolescent	0	Pet_store/breeder	Hand-rearing_by_pet_store_or_breeder	1	0	≥2h	8-12h	0	7-11h	1	Daily	Seeds & Pelletss	1	1	0	1	0	1
336	Female	40-49	0	0	4	Cockatiel	Nymphicus hollandicus	Male	Young Adult	1	Pet_store/breeder	Hand-rearing_by_pet_store_or_breeder	1	0	<2h	<8h	1	<3h	0	Rarely	Pellets	1	0	0	0	0	0
337	Female	40-49	1	1	4	Budgerigar	Melopsittacus undulatus	Male	Young Adult	0	Pet_store/breeder	Hand-rearing_by_pet_store_or_breeder	0	0	<2h	8-12h	1	<3h	0	Daily	Seeds & Pelletss	1	0	0	1	0	0
338	Female	18-39	1	0	2	Fischer's lovebird	Agapornis fischeri	Female	Young Adult	0	Pet_store/breeder	Hand-rearing_by_pet_store_or_breeder	1	1	Not let outside	8-12h	1	7-11h	0	Rarely	Seeds & Pelletss	0	0	0	0	0	0
339	Female	≥50	1	1	3	Cockatiel	Nymphicus hollandicus	Female	Adult	0	Pet_store/breeder	Hand-rearing_by_owners	1	0	<2h	8-12h	1	<3h	0	Rarely	Seeds	0	0	0	0	0	0
340	Female	40-49	0	1	3	Budgerigar	Melopsittacus undulatus	Male	Young Adult	0	Pet_store/breeder	Hand-rearing_by_owners	1	0	<2h	8-12h	1	7-11h	1	Weekly	Seeds & Pelletss	1	0	0	1	0	0
341	Female	40-49	1	0	2	Cockatiel	Nymphicus hollandicus	Male	Adult	0	Pet_store/breeder	Hand-rearing_by_owners	0	0	<2h	>12h	1	3-7h	1	Rarely	Seeds	1	0	0	1	0	0
342	Female	18-39	0	0	1	Jandaya parakeet	Aratinga jandaya	Male	Young Adult	0	Pet_store/breeder	Hand-rearing_by_owners	1	0	<2h	8-12h	1	7-11h	0	Daily	Seeds & Pelletss	0	0	1	0	1	1
343	Female	≥50	0	0	1	Budgerigar	Melopsittacus undulatus	Female	Adult	0	Pet_store/breeder	Hand-rearing_by_pet_store_or_breeder	0	0	<2h	>12h	1	<3h	1	Rarely	Seeds	1	0	0	0	0	0
344	Female	18-39	0	0	4	Budgerigar	Melopsittacus undulatus	Male	Young Adult	0	Pet_store/breeder	Hand-rearing_by_pet_store_or_breeder	1	0	<2h	<8h	1	3-7h	0	Rarely	Seeds & Pelletss	1	0	0	0	1	0
345	Female	18-39	1	0	2	Peach-faced Lovebird	Agapornis roseicollis	Male	Young Adult	0	Pet_store/breeder	Hand-rearing_by_owners	0	0	≥2h	8-12h	1	<3h	0	Weekly	Seeds & Pelletss	0	0	0	1	0	1
346	Female	≥50	1	0	2	African grey parrot	Psittacus erithacus	Female	Adult	1	Pet_store/breeder	Hand-rearing_by_owners	1	0	<2h	<8h	0	<3h	0	Weekly	Seeds & Pelletss	0	0	0	1	0	1
347	Female	40-49	0	0	3	Budgerigar	Melopsittacus undulatus	Male	Young Adult	0	Pet_store/breeder	Hand-rearing_by_owners	0	0	<2h	>12h	1	<3h	0	Weekly	Seeds & Pelletss	1	0	0	0	0	1
348	Male	≥50	1	1	4	Budgerigar	Melopsittacus undulatus	Female	Adult	0	Pet_store/breeder	Hand-rearing_by_owners	0	0	<2h	8-12h	1	3-7h	0	Rarely	Pellets	0	0	1	1	0	0
349	Male	≥50	0	0	1	Budgerigar	Melopsittacus undulatus	Male	Adult	0	Pet_store/breeder	Hand-rearing_by_pet_store_or_breeder	0	0	Not let outside	<8h	1	7-11h	0	Daily	Seeds & Pelletss	1	0	0	1	0	0
350	Female	≥50	1	0	2	Barred Parakeet	Bolborhynchus lineola	Male	Young Adult	0	Pet_store/breeder	Hand-rearing_by_owners	0	0	≥2h	8-12h	1	<3h	0	Weekly	Seeds & Pelletss	1	1	0	1	0	1
351	Female	40-49	0	1	1	Peach-faced Lovebird	Agapornis roseicollis	Female	Adult	0	Pet_store/breeder	Hand-rearing_by_owners	0	0	<2h	8-12h	0	7-11h	1	Weekly	Seeds	1	1	0	1	0	0
352	Female	40-49	1	0	2	Jandaya parakeet	Aratinga jandaya	Male	Young Adult	0	Pet_store/breeder	Hand-rearing_by_pet_store_or_breeder	0	0	<2h	8-12h	1	3-7h	0	Weekly	Pellets	1	0	0	0	0	0
353	Female	40-49	1	0	3	Nanday parakeet	Aratinga nenday	Female	Young Adult	0	Pet_store/breeder	Hand-rearing_by_pet_store_or_breeder	1	0	≥2h	>12h	1	7-11h	0	Weekly	Seeds	1	0	1	1	0	1
354	Female	40-49	1	0	2	Budgerigar	Melopsittacus undulatus	Female	Adult	0	Pet_store/breeder	Hand-rearing_by_owners	1	1	≥2h	8-12h	0	<3h	0	Weekly	Pellets	1	0	0	0	1	0
355	Female	≥50	1	1	3	Cockatiel	Nymphicus hollandicus	Female	Adult	0	Pet_store/breeder	Hand-rearing_by_owners	1	0	<2h	<8h	1	<3h	0	Rarely	Seeds & Pelletss	1	1	0	0	0	0
356	Female	≥50	1	1	4	Cockatiel	Nymphicus hollandicus	Male	Young Adult	0	Pet_store/breeder	Hand-rearing_by_owners	1	0	<2h	<8h	1	3-7h	0	Rarely	Pellets	1	0	0	1	0	1
357	Female	40-49	0	0	3	Umbrella cockatoo	Cacatua alba	Female	Adult	1	Pet_store/breeder	Hand-rearing_by_owners	1	0	≥2h	8-12h	1	>11h	0	Weekly	Seeds & Pelletss	1	1	0	1	0	1
358	Male	≥50	1	1	4	African grey parrot	Psittacus erithacus	Male	Young Adult	0	Pet_store/breeder	Hand-rearing_by_pet_store_or_breeder	1	0	<2h	<8h	0	7-11h	0	Rarely	Seeds & Pelletss	1	0	0	1	0	0
359	Female	40-49	0	0	2	Peach-faced Lovebird	Agapornis roseicollis	Male	Adult	0	Pet_store/breeder	Hand-rearing_by_owners	1	1	<2h	8-12h	1	3-7h	1	Weekly	Seeds & Pelletss	1	0	0	1	0	0
360	Female	40-49	1	1	4	Cockatiel	Nymphicus hollandicus	Male	Young Adult	0	Pet_store/breeder	Hand-rearing_by_owners	1	0	<2h	8-12h	1	<3h	0	Weekly	Seeds & Pelletss	1	0	0	1	0	1
361	Female	≥50	1	1	3	Pacific parrotlet	Forpus coelestis	Male	Adult	0	Bred_at_home	Hand-rearing_by_pet_store_or_breeder	1	0	Not let outside	8-12h	1	7-11h	0	Weekly	Seeds & Pelletss	1	0	0	1	0	0
362	Female	≥50	1	0	2	Peach-faced Lovebird	Agapornis roseicollis	Male	Adult	0	Pet_store/breeder	Hand-rearing_by_pet_store_or_breeder	0	0	<2h	8-12h	1	7-11h	0	Weekly	Seeds & Pelletss	0	0	0	0	0	1
363	Female	≥50	1	1	4	Budgerigar	Melopsittacus undulatus	Male	Young Adult	0	Pet_store/breeder	Hand-rearing_by_owners	1	0	<2h	8-12h	1	7-11h	0	Rarely	Seeds	1	0	0	1	0	1
364	Female	≥50	0	1	2	Cockatiel	Nymphicus hollandicus	Male	Adult	0	Pet_store/breeder	Hand-rearing_by_pet_store_or_breeder	0	0	≥2h	8-12h	0	<3h	0	Rarely	Seeds	1	1	0	0	0	0
365	Female	≥50	1	0	2	Peach-faced Lovebird	Agapornis roseicollis	Male	Young Adult	0	Pet_store/breeder	Hand-rearing_by_pet_store_or_breeder	0	0	<2h	8-12h	1	>11h	1	Weekly	Pellets	0	0	0	1	0	0
366	Female	18-39	0	0	2	Budgerigar	Melopsittacus undulatus	Female	Young Adult	0	Pet_store/breeder	Hand-rearing_by_pet_store_or_breeder	0	0	≥2h	8-12h	1	3-7h	0	Rarely	Seeds & Pelletss	1	0	0	0	0	0
367	Female	≥50	0	0	1	African grey parrot	Psittacus erithacus	Female	Juvenile/adolescent	0	Pet_store/breeder	Hand-rearing_by_pet_store_or_breeder	1	0	≥2h	8-12h	1	7-11h	0	Weekly	Seeds & Pelletss	1	0	0	0	0	1
368	Female	40-49	1	1	4	Cockatiel	Nymphicus hollandicus	Male	Young Adult	0	Pet_store/breeder	Hand-rearing_by_pet_store_or_breeder	1	0	<2h	>12h	1	3-7h	0	Weekly	Seeds & Pelletss	1	0	0	1	0	0
369	Female	40-49	0	0	1	Cockatiel	Nymphicus hollandicus	Male	Adult	0	Pet_store/breeder	Hand-rearing_by_owners	1	0	<2h	8-12h	1	3-7h	0	Rarely	Seeds	1	0	0	1	0	0
370	Female	40-49	1	0	2	Budgerigar	Melopsittacus undulatus	Male	Adult	0	Pet_store/breeder	Hand-rearing_by_owners	0	0	<2h	8-12h	1	<3h	0	Rarely	Seeds & Pelletss	0	0	0	1	1	1
371	Female	40-49	1	1	3	Budgerigar	Melopsittacus undulatus	Male	Young Adult	0	Pet_store/breeder	Hand-rearing_by_owners	1	0	<2h	>12h	1	<3h	0	Rarely	Seeds & Pelletss	1	0	0	1	1	0
372	Female	≥50	0	0	1	Budgerigar	Melopsittacus undulatus	Male	Adult	0	Pet_store/breeder	Hand-rearing_by_owners	0	0	<2h	8-12h	1	7-11h	1	Rarely	Seeds & Pelletss	0	0	0	1	0	0
373	Female	≥50	0	0	3	Peach-faced Lovebird	Agapornis roseicollis	Male	Young Adult	0	Pet_store/breeder	Hand-rearing_by_owners	0	0	<2h	8-12h	0	3-7h	1	Weekly	Seeds & Pelletss	1	0	0	1	0	1
374	Female	≥50	0	0	2	Budgerigar	Melopsittacus undulatus	Female	Young Adult	0	Bred_at_home	Hand-rearing_by_owners	0	0	<2h	8-12h	1	<3h	0	Rarely	Seeds & Pelletss	1	0	0	0	0	0
375	Female	≥50	1	0	2	Cockatiel	Nymphicus hollandicus	Female	Juvenile/adolescent	0	Pet_store/breeder	Hand-rearing_by_owners	0	0	≥2h	8-12h	1	<3h	0	Weekly	Seeds	1	0	1	1	0	0
376	Female	40-49	1	1	3	Peach-faced Lovebird	Agapornis roseicollis	Male	Young Adult	0	Pet_store/breeder	Hand-rearing_by_pet_store_or_breeder	0	0	≥2h	8-12h	1	3-7h	0	Daily	Seeds & Pelletss	0	0	0	1	0	1
377	Female	40-49	0	0	3	Barred Parakeet	Bolborhynchus lineola	Male	Adult	0	Pet_store/breeder	Hand-rearing_by_pet_store_or_breeder	1	1	<2h	<8h	1	<3h	0	Weekly	Pellets	1	0	0	1	0	0
378	Female	18-39	1	0	2	Umbrella cockatoo	Cacatua alba	Male	Juvenile/adolescent	0	Pet_store/breeder	Hand-rearing_by_owners	0	0	<2h	8-12h	0	<3h	0	Rarely	Pellets	1	0	0	0	1	0
379	Female	40-49	0	0	3	Budgerigar	Melopsittacus undulatus	Male	Adult	0	Adopted	Hand-rearing_by_owners	1	0	<2h	<8h	1	3-7h	0	Weekly	Seeds & Pelletss	1	0	1	0	0	0
380	Female	≥50	1	0	2	Budgerigar	Melopsittacus undulatus	Male	Young Adult	1	Pet_store/breeder	Hand-rearing_by_pet_store_or_breeder	1	1	≥2h	<8h	1	<3h	0	Weekly	Seeds & Pelletss	1	0	0	0	0	0
381	Female	≥50	1	0	2	Cockatiel	Nymphicus hollandicus	Male	Adult	0	Bred_at_home	Hand-rearing_by_owners	1	1	Not let outside	<8h	1	7-11h	1	Rarely	Seeds & Pelletss	1	0	0	0	1	0
382	Female	40-49	0	0	3	Budgerigar	Melopsittacus undulatus	Female	Young Adult	0	Pet_store/breeder	Hand-rearing_by_pet_store_or_breeder	0	0	<2h	8-12h	1	<3h	0	Weekly	Seeds	1	0	0	1	0	0
383	Female	40-49	1	0	2	Peach-faced Lovebird	Agapornis roseicollis	Male	Adult	0	Pet_store/breeder	Hand-rearing_by_pet_store_or_breeder	1	0	≥2h	>12h	0	<3h	1	Weekly	Seeds & Pelletss	1	0	1	1	0	0
384	Female	40-49	0	0	1	Cockatiel	Nymphicus hollandicus	Female	Adult	0	Pet_store/breeder	Hand-rearing_by_owners	1	0	<2h	8-12h	1	7-11h	0	Weekly	Seeds	1	0	0	1	0	0
385	Female	18-39	1	1	4	Peach-faced Lovebird	Agapornis roseicollis	Male	Young Adult	0	Pet_store/breeder	Hand-rearing_by_pet_store_or_breeder	1	1	<2h	<8h	1	3-7h	0	Weekly	Seeds & Pelletss	1	0	1	1	1	0
386	Female	≥50	1	1	3	Cockatiel	Nymphicus hollandicus	Female	Adult	0	Pet_store/breeder	Hand-rearing_by_owners	1	0	≥2h	>12h	1	3-7h	0	Weekly	Seeds	1	0	1	1	0	0
387	Female	≥50	1	1	4	Budgerigar	Melopsittacus undulatus	Male	Young Adult	0	Pet_store/breeder	Hand-rearing_by_pet_store_or_breeder	1	0	≥2h	8-12h	1	<3h	0	Rarely	Seeds & Pelletss	1	0	0	0	1	1
388	Female	40-49	1	0	2	Budgerigar	Melopsittacus undulatus	Male	Adult	0	Pet_store/breeder	Hand-rearing_by_pet_store_or_breeder	1	1	≥2h	8-12h	1	3-7h	0	Rarely	Seeds & Pelletss	1	0	0	0	0	0
389	Female	≥50	1	0	2	Budgerigar	Melopsittacus undulatus	Male	Adult	0	Pet_store/breeder	Hand-rearing_by_pet_store_or_breeder	0	0	≥2h	<8h	1	3-7h	1	Weekly	Pellets	1	1	0	0	0	0
390	Female	≥50	1	1	4	Budgerigar	Melopsittacus undulatus	Male	Adult	0	Pet_store/breeder	Hand-rearing_by_owners	0	0	≥2h	8-12h	1	<3h	0	Rarely	Seeds	1	0	0	1	1	0
391	Female	18-39	0	1	2	Budgerigar	Melopsittacus undulatus	Male	Adult	0	Pet_store/breeder	Hand-rearing_by_owners	0	0	≥2h	<8h	1	3-7h	0	Rarely	Seeds	1	0	0	1	1	1
392	Female	18-39	1	1	4	Cockatiel	Nymphicus hollandicus	Male	Juvenile/adolescent	0	Pet_store/breeder	Hand-rearing_by_pet_store_or_breeder	1	0	<2h	8-12h	1	3-7h	0	Daily	Seeds & Pelletss	1	0	0	1	0	1
393	Female	18-39	0	0	2	Budgerigar	Melopsittacus undulatus	Male	Juvenile/adolescent	0	Pet_store/breeder	Hand-rearing_by_owners	0	0	<2h	>12h	1	<3h	1	Rarely	Seeds & Pelletss	1	0	0	1	0	0
394	Female	≥50	0	0	3	Peach-faced Lovebird	Agapornis roseicollis	Male	Young Adult	0	Pet_store/breeder	Hand-rearing_by_owners	0	0	≥2h	<8h	1	<3h	0	Weekly	Seeds	1	0	0	1	0	0
395	Female	40-49	0	0	1	Budgerigar	Melopsittacus undulatus	Male	Young Adult	0	Pet_store/breeder	Hand-rearing_by_pet_store_or_breeder	0	0	<2h	8-12h	1	<3h	0	Rarely	Seeds	1	0	0	1	1	0
396	Female	≥50	1	1	3	Cockatiel	Nymphicus hollandicus	Female	Young Adult	0	Pet_store/breeder	Hand-rearing_by_pet_store_or_breeder	1	0	<2h	8-12h	1	7-11h	0	Weekly	Seeds & Pelletss	1	0	0	1	0	1
397	Female	40-49	0	0	3	Budgerigar	Melopsittacus undulatus	Male	Young Adult	1	Pet_store/breeder	Hand-rearing_by_owners	0	0	≥2h	8-12h	1	3-7h	0	Weekly	Seeds	1	0	0	1	0	0
398	Female	18-39	0	0	4	Barred Parakeet	Bolborhynchus lineola	Male	Young Adult	0	Pet_store/breeder	Hand-rearing_by_pet_store_or_breeder	0	0	≥2h	8-12h	1	<3h	0	Weekly	Pellets	1	1	0	1	0	0
399	Female	≥50	1	1	4	Barred Parakeet	Bolborhynchus lineola	Male	Juvenile/adolescent	0	Pet_store/breeder	Hand-rearing_by_pet_store_or_breeder	0	0	≥2h	8-12h	1	7-11h	0	Rarely	Seeds & Pelletss	0	0	0	1	0	0
400	Female	40-49	1	0	2	Cockatiel	Nymphicus hollandicus	Male	Juvenile/adolescent	0	Pet_store/breeder	Hand-rearing_by_owners	0	0	<2h	8-12h	1	7-11h	0	Rarely	Seeds & Pelletss	1	0	0	0	0	0
401	Female	≥50	0	0	2	Budgerigar	Melopsittacus undulatus	Male	Adult	0	Pet_store/breeder	Hand-rearing_by_owners	1	0	Not let outside	<8h	1	7-11h	0	Rarely	Seeds & Pelletss	0	0	0	0	0	0
402	Female	≥50	1	0	2	Pacific parrotlet	Forpus coelestis	Male	Young Adult	0	Pet_store/breeder	Hand-rearing_by_pet_store_or_breeder	0	0	≥2h	>12h	1	<3h	0	Weekly	Seeds & Pelletss	1	0	0	1	0	0
403	Female	40-49	1	1	1	Budgerigar	Melopsittacus undulatus	Male	Adult	0	Pet_store/breeder	Hand-rearing_by_owners	0	0	≥2h	8-12h	1	7-11h	1	Rarely	Seeds & Pelletss	1	0	0	1	0	0
404	Female	40-49	1	0	2	Cockatiel	Nymphicus hollandicus	Female	Young Adult	0	Pet_store/breeder	Hand-rearing_by_owners	1	0	<2h	>12h	1	<3h	0	Rarely	Seeds & Pelletss	1	1	0	1	0	0
405	Female	40-49	1	0	2	Cockatiel	Nymphicus hollandicus	Male	Young Adult	0	Pet_store/breeder	Hand-rearing_by_owners	1	0	<2h	8-12h	0	<3h	0	Rarely	Seeds & Pelletss	1	0	0	1	0	1
406	Female	≥50	1	0	2	Peach-faced Lovebird	Agapornis roseicollis	Female	Adult	0	Bred_at_home	Hand-rearing_by_pet_store_or_breeder	1	0	<2h	>12h	1	7-11h	0	Weekly	Seeds & Pelletss	1	0	1	0	0	0
407	Female	40-49	1	0	2	Peach-faced Lovebird	Agapornis roseicollis	Male	Adult	0	Pet_store/breeder	Hand-rearing_by_owners	1	0	<2h	<8h	1	7-11h	0	Weekly	Seeds	1	0	0	1	0	0
408	Female	≥50	1	1	3	Cockatiel	Nymphicus hollandicus	Male	Young Adult	0	Pet_store/breeder	Hand-rearing_by_pet_store_or_breeder	1	0	≥2h	>12h	1	<3h	0	Rarely	Seeds & Pelletss	1	1	0	1	0	1
409	Female	18-39	0	1	2	Budgerigar	Melopsittacus undulatus	Male	Young Adult	0	Pet_store/breeder	Hand-rearing_by_owners	1	0	<2h	8-12h	1	7-11h	0	Weekly	Seeds & Pelletss	1	0	0	1	1	1
410	Female	≥50	1	0	2	Budgerigar	Melopsittacus undulatus	Male	Young Adult	0	Pet_store/breeder	Hand-rearing_by_owners	0	0	≥2h	>12h	1	3-7h	1	Rarely	Seeds & Pelletss	1	0	0	1	0	0
411	Female	40-49	0	0	2	Budgerigar	Melopsittacus undulatus	Male	Young Adult	0	Pet_store/breeder	Hand-rearing_by_owners	0	0	≥2h	8-12h	1	<3h	0	Rarely	Seeds	1	0	0	1	0	1
412	Female	≥50	1	1	2	Cockatiel	Nymphicus hollandicus	Male	Young Adult	0	Pet_store/breeder	Hand-rearing_by_owners	1	0	<2h	8-12h	1	3-7h	0	Weekly	Seeds & Pelletss	1	0	0	1	0	0
413	Male	40-49	0	1	1	Peach-faced Lovebird	Agapornis roseicollis	Male	Young Adult	0	Pet_store/breeder	Hand-rearing_by_owners	0	0	<2h	8-12h	0	7-11h	0	Weekly	Seeds & Pelletss	0	1	0	1	0	0
414	Female	18-39	0	0	1	Umbrella cockatoo	Cacatua alba	Male	Young Adult	0	Pet_store/breeder	Hand-rearing_by_owners	1	0	≥2h	8-12h	0	3-7h	0	Rarely	Pellets	0	1	0	1	0	1
415	Male	40-49	0	0	1	Cockatiel	Nymphicus hollandicus	Male	Juvenile/adolescent	0	Pet_store/breeder	Hand-rearing_by_pet_store_or_breeder	0	0	<2h	<8h	0	7-11h	0	Rarely	Seeds & Pelletss	0	0	0	1	0	1
416	Female	40-49	1	0	2	Peach-faced Lovebird	Agapornis roseicollis	Male	Adult	0	Pet_store/breeder	Hand-rearing_by_pet_store_or_breeder	1	0	≥2h	8-12h	0	>11h	0	Weekly	Seeds & Pelletss	1	0	0	1	0	0
417	Female	40-49	1	0	2	Peach-faced Lovebird	Agapornis roseicollis	Female	Juvenile/adolescent	1	Pet_store/breeder	Hand-rearing_by_owners	0	0	<2h	8-12h	1	3-7h	0	Weekly	Seeds & Pelletss	1	0	0	1	0	0
418	Male	40-49	1	0	2	Cockatiel	Nymphicus hollandicus	Female	Juvenile/adolescent	0	Pet_store/breeder	Hand-rearing_by_owners	1	0	<2h	<8h	0	3-7h	0	Weekly	Seeds & Pelletss	1	0	1	1	1	1
419	Female	18-39	1	0	2	Pacific parrotlet	Forpus coelestis	Male	Adult	0	Pet_store/breeder	Hand-rearing_by_pet_store_or_breeder	1	0	<2h	8-12h	0	3-7h	0	Weekly	Pellets	1	0	0	1	0	0
420	Female	≥50	1	1	2	Cockatiel	Nymphicus hollandicus	Male	Juvenile/adolescent	0	Pet_store/breeder	Hand-rearing_by_owners	1	Not cage	≥2h	<8h	0	7-11h	0	Rarely	Seeds	1	0	0	1	0	0
421	Female	18-39	0	0	1	Cockatiel	Nymphicus hollandicus	Male	Adult	0	Pet_store/breeder	Hand-rearing_by_owners	0	0	<2h	8-12h	0	7-11h	0	Rarely	Seeds & Pelletss	1	0	1	0	0	1
422	Female	40-49	0	0	3	Budgerigar	Melopsittacus undulatus	Male	Adult	0	Pet_store/breeder	Hand-rearing_by_pet_store_or_breeder	0	0	≥2h	8-12h	1	<3h	0	Rarely	Seeds & Pelletss	1	0	0	1	0	1
423	Female	40-49	1	0	2	Budgerigar	Melopsittacus undulatus	Female	Young Adult	0	Pet_store/breeder	Hand-rearing_by_owners	1	0	<2h	<8h	1	3-7h	0	Rarely	Seeds	1	0	0	1	0	1
424	Female	≥50	1	1	3	Cockatiel	Nymphicus hollandicus	Male	Adult	0	Pet_store/breeder	Hand-rearing_by_owners	1	0	<2h	8-12h	1	7-11h	0	Rarely	Seeds & Pelletss	1	0	0	1	0	0
425	Female	18-39	1	0	2	Umbrella cockatoo	Cacatua alba	Female	Young Adult	1	Adopted	Hand-rearing_by_owners	0	0	≥2h	8-12h	0	7-11h	0	Rarely	Pellets	1	1	1	0	0	1
426	Female	40-49	1	0	2	Cockatiel	Nymphicus hollandicus	Male	Adult	0	Pet_store/breeder	Hand-rearing_by_owners	1	0	<2h	8-12h	1	7-11h	0	Rarely	Seeds & Pelletss	1	1	0	0	0	0
427	Female	≥50	1	0	2	Nanday parakeet	Aratinga nenday	Female	Young Adult	0	Pet_store/breeder	Hand-rearing_by_owners	1	0	≥2h	8-12h	1	>11h	0	Weekly	Seeds & Pelletss	1	0	0	0	0	0
428	Female	40-49	0	0	2	Peach-faced Lovebird	Agapornis roseicollis	Female	Adult	0	Pet_store/breeder	Hand-rearing_by_owners	1	1	≥2h	8-12h	1	<3h	0	Weekly	Seeds	1	0	0	1	0	0
429	Female	≥50	1	1	3	African grey parrot	Psittacus erithacus	Female	Young Adult	0	Pet_store/breeder	Parent-rearing	1	0	≥2h	8-12h	1	3-7h	1	Weekly	Seeds & Pelletss	1	1	0	0	0	0
430	Female	40-49	1	0	2	Budgerigar	Melopsittacus undulatus	Male	Adult	0	Pet_store/breeder	Hand-rearing_by_pet_store_or_breeder	1	0	≥2h	<8h	0	3-7h	0	Weekly	Seeds	1	0	0	0	0	0
431	Female	≥50	1	1	3	African grey parrot	Psittacus erithacus	Female	Juvenile/adolescent	0	Pet_store/breeder	Hand-rearing_by_owners	0	0	≥2h	8-12h	1	7-11h	0	Rarely	Pellets	1	1	1	0	0	1
432	Female	≥50	1	1	2	Budgerigar	Melopsittacus undulatus	Male	Adult	0	Pet_store/breeder	Hand-rearing_by_owners	1	0	≥2h	8-12h	1	<3h	0	Weekly	Seeds & Pelletss	1	1	0	1	0	0
433	Female	≥50	1	1	4	Cockatiel	Nymphicus hollandicus	Male	Adult	0	Pet_store/breeder	Hand-rearing_by_owners	0	0	<2h	<8h	1	3-7h	0	Rarely	Seeds	0	1	0	1	0	1
434	Female	18-39	0	1	2	Budgerigar	Melopsittacus undulatus	Male	Adult	0	Pet_store/breeder	Hand-rearing_by_owners	0	0	<2h	8-12h	1	3-7h	0	Rarely	Seeds & Pelletss	1	0	0	1	0	0
435	Female	≥50	1	1	3	Barred Parakeet	Bolborhynchus lineola	Male	Adult	0	Pet_store/breeder	Hand-rearing_by_owners	0	0	≥2h	8-12h	1	7-11h	0	Weekly	Seeds & Pelletss	1	0	0	1	0	1
436	Female	≥50	1	1	4	Budgerigar	Melopsittacus undulatus	Female	Adult	0	Pet_store/breeder	Hand-rearing_by_owners	1	0	<2h	>12h	1	3-7h	1	Rarely	Seeds & Pelletss	1	0	0	1	0	0
437	Female	40-49	1	0	2	Peach-faced Lovebird	Agapornis roseicollis	Male	Adult	0	Bred_at_home	Parent-rearing	0	0	≥2h	8-12h	1	7-11h	0	Weekly	Seeds & Pelletss	1	0	0	1	0	1
438	Female	18-39	1	0	2	Pacific parrotlet	Forpus coelestis	Male	Young Adult	0	Pet_store/breeder	Hand-rearing_by_owners	0	0	≥2h	8-12h	1	3-7h	0	Weekly	Pellets	0	0	0	1	0	0
439	Female	40-49	0	0	3	Budgerigar	Melopsittacus undulatus	Female	Adult	0	Pet_store/breeder	Hand-rearing_by_pet_store_or_breeder	0	0	≥2h	>12h	1	3-7h	0	Rarely	Seeds	1	0	0	1	0	1
440	Female	40-49	0	0	3	Peach-faced Lovebird	Agapornis roseicollis	Male	Adult	0	Pet_store/breeder	Hand-rearing_by_owners	0	0	≥2h	8-12h	1	7-11h	0	Weekly	Seeds & Pelletss	1	0	1	1	0	0
441	Female	40-49	0	0	1	Umbrella cockatoo	Cacatua alba	Female	Juvenile/adolescent	1	Pet_store/breeder	Hand-rearing_by_pet_store_or_breeder	1	0	<2h	8-12h	1	7-11h	1	Daily	Pellets	0	0	1	0	1	0
442	Female	≥50	1	0	2	Budgerigar	Melopsittacus undulatus	Female	Young Adult	0	Pet_store/breeder	Hand-rearing_by_pet_store_or_breeder	0	0	≥2h	>12h	1	3-7h	0	Weekly	Seeds	0	1	0	0	0	1
443	Female	≥50	1	1	3	Budgerigar	Melopsittacus undulatus	Male	Adult	0	Pet_store/breeder	Hand-rearing_by_owners	1	1	<2h	8-12h	1	7-11h	0	Rarely	Seeds & Pelletss	1	0	0	1	0	0
444	Female	40-49	0	0	1	Budgerigar	Melopsittacus undulatus	Male	Adult	0	Pet_store/breeder	Hand-rearing_by_owners	0	0	≥2h	8-12h	1	<3h	1	Weekly	Seeds & Pelletss	1	1	0	1	0	1
445	Female	≥50	1	0	2	Budgerigar	Melopsittacus undulatus	Female	Young Adult	0	Adopted	Hand-rearing_by_owners	1	0	<2h	8-12h	0	7-11h	0	Rarely	Pellets	1	0	0	0	0	0
446	Female	40-49	1	1	3	Cockatiel	Nymphicus hollandicus	Female	Young Adult	0	Pet_store/breeder	Hand-rearing_by_pet_store_or_breeder	1	0	<2h	8-12h	1	<3h	0	Rarely	Seeds & Pelletss	1	0	0	1	0	0
447	Female	18-39	1	1	3	Rose-fronted parakeet	Pyrrhura roseifrons	Female	Adult	0	Bred_at_home	Hand-rearing_by_owners	1	0	<2h	8-12h	1	3-7h	0	Weekly	Seeds & Pelletss	1	0	0	1	0	0
448	Female	≥50	0	1	3	Cockatiel	Nymphicus hollandicus	Male	Adult	0	Pet_store/breeder	Hand-rearing_by_owners	1	0	<2h	8-12h	1	7-11h	0	Rarely	Pellets	0	0	0	1	0	0
449	Male	≥50	1	1	2	Budgerigar	Melopsittacus undulatus	Male	Adult	0	Pet_store/breeder	Hand-rearing_by_pet_store_or_breeder	0	0	<2h	>12h	1	<3h	0	Weekly	Pellets	1	0	0	1	0	1
450	Female	≥50	1	1	4	Cockatiel	Nymphicus hollandicus	Female	Young Adult	0	Pet_store/breeder	Hand-rearing_by_owners	1	0	≥2h	8-12h	1	3-7h	0	Weekly	Seeds	1	0	0	0	0	0
451	Female	18-39	0	0	1	Peach-faced Lovebird	Agapornis roseicollis	Male	Young Adult	0	Pet_store/breeder	Hand-rearing_by_owners	0	0	≥2h	8-12h	1	7-11h	0	Daily	Seeds & Pelletss	0	1	0	1	0	1
452	Female	40-49	0	1	3	Peach-faced Lovebird	Agapornis roseicollis	Female	Young Adult	0	Pet_store/breeder	Hand-rearing_by_owners	1	0	<2h	8-12h	0	7-11h	0	Weekly	Seeds	1	0	0	1	0	0
453	Female	≥50	0	0	1	Cockatiel	Nymphicus hollandicus	Male	Adult	0	Pet_store/breeder	Hand-rearing_by_pet_store_or_breeder	1	0	<2h	8-12h	1	3-7h	0	Weekly	Pellets	1	0	0	1	0	0
454	Female	≥50	1	1	4	Budgerigar	Melopsittacus undulatus	Female	Adult	0	Pet_store/breeder	Hand-rearing_by_owners	1	0	<2h	>12h	1	<3h	0	Rarely	Seeds & Pelletss	1	0	0	1	0	0
455	Female	18-39	0	0	4	Budgerigar	Melopsittacus undulatus	Female	Adult	0	Pet_store/breeder	Hand-rearing_by_pet_store_or_breeder	1	0	<2h	>12h	1	<3h	1	Rarely	Seeds & Pelletss	0	0	1	0	0	1
456	Female	18-39	0	0	3	Budgerigar	Melopsittacus undulatus	Male	Adult	0	Pet_store/breeder	Hand-rearing_by_owners	0	0	<2h	<8h	1	3-7h	0	Rarely	Seeds	1	0	0	1	0	0
457	Female	40-49	1	1	4	Cockatiel	Nymphicus hollandicus	Female	Young Adult	0	Pet_store/breeder	Hand-rearing_by_owners	0	0	≥2h	>12h	1	<3h	0	Rarely	Seeds	1	0	1	1	0	1
458	Female	40-49	0	0	3	Budgerigar	Melopsittacus undulatus	Male	Adult	0	Adopted	Hand-rearing_by_owners	1	0	<2h	<8h	1	3-7h	0	Rarely	Seeds & Pelletss	1	0	0	1	0	0
459	Female	≥50	1	0	2	Umbrella cockatoo	Cacatua alba	Male	Young Adult	0	Pet_store/breeder	Hand-rearing_by_owners	1	0	Not let outside	8-12h	1	3-7h	0	Weekly	Pellets	1	1	1	0	0	1
460	Female	≥50	1	1	3	Peach-faced Lovebird	Agapornis roseicollis	Female	Young Adult	1	Pet_store/breeder	Hand-rearing_by_owners	0	0	<2h	8-12h	1	3-7h	0	Weekly	Seeds	1	0	0	1	0	0
461	Female	≥50	1	1	4	Cockatiel	Nymphicus hollandicus	Female	Young Adult	0	Pet_store/breeder	Hand-rearing_by_pet_store_or_breeder	0	0	<2h	8-12h	1	3-7h	0	Weekly	Seeds & Pelletss	1	0	0	1	0	1
462	Female	40-49	1	1	4	Pacific parrotlet	Forpus coelestis	Female	Adult	0	Bred_at_home	Hand-rearing_by_pet_store_or_breeder	0	1	<2h	>12h	1	<3h	0	Daily	Seeds & Pelletss	1	0	0	1	0	0
463	Female	40-49	0	1	3	Budgerigar	Melopsittacus undulatus	Female	Adult	0	Pet_store/breeder	Hand-rearing_by_owners	1	0	<2h	8-12h	0	7-11h	0	Weekly	Pellets	1	0	0	0	0	0
464	Female	40-49	1	1	4	Cockatiel	Nymphicus hollandicus	Female	Young Adult	0	Pet_store/breeder	Hand-rearing_by_owners	1	1	<2h	8-12h	0	7-11h	0	Weekly	Seeds & Pelletss	1	0	0	0	0	0
465	Female	40-49	1	1	4	Cockatiel	Nymphicus hollandicus	Male	Young Adult	0	Pet_store/breeder	Hand-rearing_by_owners	1	0	≥2h	<8h	1	7-11h	0	Rarely	Seeds & Pelletss	1	0	0	1	0	0
466	Female	40-49	1	1	4	Cockatiel	Nymphicus hollandicus	Male	Young Adult	0	Pet_store/breeder	Hand-rearing_by_pet_store_or_breeder	1	1	<2h	8-12h	0	>11h	0	Weekly	Seeds & Pelletss	1	0	1	1	1	0
467	Female	40-49	0	0	3	Cockatiel	Nymphicus hollandicus	Male	Adult	0	Pet_store/breeder	Hand-rearing_by_owners	0	0	<2h	<8h	1	<3h	0	Rarely	Pellets	1	1	1	1	0	1
468	Female	18-39	1	0	2	Cockatiel	Nymphicus hollandicus	Male	Young Adult	0	Pet_store/breeder	Hand-rearing_by_owners	1	0	≥2h	8-12h	1	7-11h	0	Weekly	Seeds	0	0	0	1	0	1
469	Female	≥50	0	0	1	Pacific parrotlet	Forpus coelestis	Male	Adult	0	Bred_at_home	Hand-rearing_by_pet_store_or_breeder	0	0	≥2h	>12h	0	3-7h	0	Weekly	Seeds	1	1	0	1	0	1
470	Female	≥50	0	1	2	Cockatiel	Nymphicus hollandicus	Male	Young Adult	0	Pet_store/breeder	Hand-rearing_by_owners	1	0	<2h	8-12h	1	7-11h	0	Weekly	Pellets	1	0	0	1	0	0
471	Female	18-39	1	1	3	Budgerigar	Melopsittacus undulatus	Female	Young Adult	0	Pet_store/breeder	Hand-rearing_by_owners	1	0	<2h	8-12h	1	3-7h	0	Rarely	Seeds	1	0	0	1	1	0
472	Female	40-49	1	1	4	Barred Parakeet	Bolborhynchus lineola	Male	Young Adult	1	Pet_store/breeder	Hand-rearing_by_owners	1	0	≥2h	8-12h	1	3-7h	0	Weekly	Seeds & Pelletss	1	0	0	1	0	0
473	Female	≥50	1	1	3	Peach-faced Lovebird	Agapornis roseicollis	Male	Young Adult	0	Pet_store/breeder	Hand-rearing_by_owners	1	0	<2h	<8h	0	<3h	0	Weekly	Pellets	0	0	0	1	0	0
474	Female	40-49	1	0	2	Peach-faced Lovebird	Agapornis roseicollis	Female	Adult	0	Bred_at_home	Hand-rearing_by_owners	1	0	<2h	>12h	0	>11h	1	Rarely	Pellets	0	0	0	1	0	0
475	Female	≥50	1	1	3	Cockatiel	Nymphicus hollandicus	Male	Young Adult	0	Pet_store/breeder	Hand-rearing_by_owners	1	0	<2h	>12h	1	3-7h	0	Rarely	Seeds & Pelletss	1	0	0	1	0	1
476	Female	40-49	0	0	4	Budgerigar	Melopsittacus undulatus	Male	Adult	0	Pet_store/breeder	Hand-rearing_by_owners	0	0	≥2h	>12h	1	<3h	1	Rarely	Pellets	1	0	0	1	0	0
477	Female	40-49	0	0	2	Budgerigar	Melopsittacus undulatus	Male	Young Adult	0	Pet_store/breeder	Hand-rearing_by_owners	1	0	<2h	8-12h	1	3-7h	0	Rarely	Seeds	1	1	0	1	0	0
478	Female	≥50	1	0	1	Cockatiel	Nymphicus hollandicus	Female	Young Adult	0	Bred_at_home	Parent-rearing	1	1	≥2h	<8h	1	7-11h	0	Weekly	Seeds & Pelletss	1	0	0	1	0	0
479	Female	≥50	1	0	3	Cockatiel	Nymphicus hollandicus	Male	Adult	0	Adopted	Parent-rearing	1	0	<2h	>12h	0	<3h	0	Rarely	Seeds & Pelletss	1	0	0	0	0	0
480	Female	≥50	0	0	1	Budgerigar	Melopsittacus undulatus	Male	Adult	0	Pet_store/breeder	Hand-rearing_by_owners	0	0	<2h	8-12h	1	7-11h	0	Rarely	Seeds	1	1	0	1	0	0
481	Female	40-49	1	1	4	Peach-faced Lovebird	Agapornis roseicollis	Male	Juvenile/adolescent	0	Pet_store/breeder	Hand-rearing_by_owners	1	0	<2h	<8h	1	3-7h	0	Weekly	Seeds & Pelletss	1	0	0	1	0	1
482	Female	≥50	1	1	3	Cockatiel	Nymphicus hollandicus	Male	Young Adult	0	Pet_store/breeder	Hand-rearing_by_pet_store_or_breeder	1	0	<2h	<8h	1	3-7h	0	Rarely	Seeds & Pelletss	1	0	0	1	0	1
483	Female	40-49	1	0	2	Cockatiel	Nymphicus hollandicus	Male	Young Adult	0	Pet_store/breeder	Hand-rearing_by_owners	1	0	≥2h	8-12h	1	<3h	0	Rarely	Seeds & Pelletss	1	0	0	1	0	1
484	Female	40-49	0	0	1	African grey parrot	Psittacus erithacus	Male	Juvenile/adolescent	0	Pet_store/breeder	Hand-rearing_by_pet_store_or_breeder	0	0	≥2h	8-12h	1	3-7h	1	Rarely	Seeds & Pelletss	1	1	0	1	0	1
485	Female	40-49	0	0	2	Budgerigar	Melopsittacus undulatus	Male	Young Adult	0	Pet_store/breeder	Hand-rearing_by_pet_store_or_breeder	1	0	<2h	8-12h	1	3-7h	0	Weekly	Seeds & Pelletss	0	0	0	0	0	0
486	Female	≥50	0	0	1	Umbrella cockatoo	Cacatua alba	Female	Young Adult	0	Pet_store/breeder	Hand-rearing_by_pet_store_or_breeder	1	0	<2h	<8h	0	>11h	0	Weekly	Seeds & Pelletss	1	0	0	1	0	0
487	Female	≥50	1	1	2	African grey parrot	Psittacus erithacus	Male	Young Adult	0	Pet_store/breeder	Hand-rearing_by_pet_store_or_breeder	1	0	<2h	8-12h	1	<3h	0	Rarely	Seeds & Pelletss	1	0	0	1	0	0
488	Female	40-49	1	1	3	Peach-faced Lovebird	Agapornis roseicollis	Female	Young Adult	0	Pet_store/breeder	Hand-rearing_by_owners	0	0	≥2h	8-12h	1	<3h	0	Weekly	Pellets	1	0	0	1	0	1
489	Female	18-39	0	0	3	Budgerigar	Melopsittacus undulatus	Female	Young Adult	0	Pet_store/breeder	Hand-rearing_by_owners	1	0	<2h	8-12h	1	7-11h	0	Weekly	Seeds & Pelletss	1	0	0	1	0	0
490	Female	40-49	1	1	4	Budgerigar	Melopsittacus undulatus	Male	Young Adult	0	Pet_store/breeder	Hand-rearing_by_owners	1	0	<2h	>12h	1	3-7h	1	Weekly	Seeds & Pelletss	1	0	0	1	1	1
491	Female	18-39	1	0	2	Peach-faced Lovebird	Agapornis roseicollis	Male	Young Adult	0	Pet_store/breeder	Hand-rearing_by_pet_store_or_breeder	0	0	≥2h	8-12h	1	7-11h	0	Weekly	Seeds & Pelletss	1	0	0	1	0	1
492	Female	40-49	1	0	2	Cockatiel	Nymphicus hollandicus	Male	Young Adult	0	Pet_store/breeder	Hand-rearing_by_pet_store_or_breeder	0	0	<2h	8-12h	1	7-11h	0	Rarely	Seeds & Pelletss	0	0	0	1	0	0
493	Female	≥50	1	1	4	Cockatiel	Nymphicus hollandicus	Female	Young Adult	0	Pet_store/breeder	Hand-rearing_by_pet_store_or_breeder	1	0	<2h	>12h	0	>11h	0	Rarely	Seeds & Pelletss	1	1	0	1	0	1
494	Female	18-39	0	0	4	Cockatiel	Nymphicus hollandicus	Female	Young Adult	0	Pet_store/breeder	Hand-rearing_by_owners	1	0	≥2h	8-12h	1	7-11h	0	Rarely	Seeds	1	0	1	1	0	1
495	Female	≥50	1	0	1	African grey parrot	Psittacus erithacus	Male	Adult	0	Pet_store/breeder	Hand-rearing_by_pet_store_or_breeder	0	0	<2h	8-12h	1	<3h	0	Weekly	Seeds & Pelletss	1	1	1	1	0	0
496	Male	≥50	1	1	4	Umbrella cockatoo	Cacatua alba	Male	Juvenile/adolescent	1	Pet_store/breeder	Hand-rearing_by_owners	1	0	≥2h	8-12h	1	<3h	0	Weekly	Pellets	1	1	1	0	0	1
497	Female	18-39	0	0	1	Peach-faced Lovebird	Agapornis roseicollis	Female	Juvenile/adolescent	0	Pet_store/breeder	Hand-rearing_by_pet_store_or_breeder	0	0	≥2h	>12h	1	3-7h	1	Weekly	Seeds & Pelletss	1	0	0	1	0	0
498	Female	18-39	0	0	4	Cockatiel	Nymphicus hollandicus	Male	Adult	0	Pet_store/breeder	Hand-rearing_by_pet_store_or_breeder	1	0	<2h	>12h	1	<3h	0	Rarely	Seeds & Pelletss	1	0	0	1	0	0
499	Female	≥50	1	0	4	Cockatiel	Nymphicus hollandicus	Female	Adult	0	Pet_store/breeder	Hand-rearing_by_owners	1	0	<2h	>12h	1	7-11h	0	Weekly	Seeds & Pelletss	1	0	0	1	0	1
500	Female	≥50	0	0	1	Budgerigar	Melopsittacus undulatus	Male	Young Adult	0	Pet_store/breeder	Hand-rearing_by_owners	0	0	<2h	8-12h	1	7-11h	1	Rarely	Seeds	1	0	0	1	0	0
501	Female	40-49	1	1	4	Budgerigar	Melopsittacus undulatus	Male	Adult	1	Pet_store/breeder	Hand-rearing_by_pet_store_or_breeder	0	0	<2h	<8h	1	7-11h	0	Weekly	Seeds	1	1	0	1	1	0
502	Female	40-49	1	1	3	Budgerigar	Melopsittacus undulatus	Female	Young Adult	0	Pet_store/breeder	Hand-rearing_by_owners	0	0	<2h	>12h	1	<3h	0	Weekly	Seeds & Pelletss	1	0	1	1	0	1
503	Female	40-49	0	0	4	Budgerigar	Melopsittacus undulatus	Male	Young Adult	1	Pet_store/breeder	Hand-rearing_by_owners	1	0	≥2h	8-12h	1	<3h	0	Weekly	Seeds	1	0	0	0	0	0
504	Female	≥50	0	0	3	Peach-faced Lovebird	Agapornis roseicollis	Female	Young Adult	0	Pet_store/breeder	Hand-rearing_by_owners	1	0	<2h	8-12h	1	<3h	0	Weekly	Pellets	1	0	0	1	0	0
505	Female	40-49	1	1	3	Budgerigar	Melopsittacus undulatus	Male	Adult	0	Pet_store/breeder	Hand-rearing_by_pet_store_or_breeder	0	0	<2h	8-12h	0	3-7h	0	Weekly	Seeds	1	1	0	1	0	0
506	Female	≥50	1	0	2	Cockatiel	Nymphicus hollandicus	Female	Adult	0	Pet_store/breeder	Hand-rearing_by_pet_store_or_breeder	1	0	<2h	<8h	1	>11h	1	Weekly	Seeds & Pelletss	0	1	0	1	0	0
507	Female	18-39	0	0	1	Cockatiel	Nymphicus hollandicus	Male	Adult	0	Pet_store/breeder	Hand-rearing_by_owners	1	0	<2h	8-12h	1	<3h	0	Rarely	Seeds & Pelletss	0	0	0	1	0	1
508	Female	≥50	0	1	3	Rose-fronted parakeet	Pyrrhura roseifrons	Male	Young Adult	1	Pet_store/breeder	Hand-rearing_by_owners	1	0	≥2h	8-12h	0	7-11h	0	Daily	Seeds & Pelletss	1	1	0	0	0	0
509	Female	18-39	0	0	3	Budgerigar	Melopsittacus undulatus	Male	Adult	0	Bred_at_home	Hand-rearing_by_owners	1	0	<2h	<8h	1	3-7h	0	Weekly	Seeds	1	0	0	1	0	0
510	Female	≥50	1	0	2	Cockatiel	Nymphicus hollandicus	Female	Adult	0	Pet_store/breeder	Hand-rearing_by_pet_store_or_breeder	1	1	<2h	<8h	0	>11h	0	Weekly	Seeds & Pelletss	1	0	0	0	0	0
511	Female	≥50	0	1	4	Peach-faced Lovebird	Agapornis roseicollis	Female	Young Adult	0	Pet_store/breeder	Hand-rearing_by_pet_store_or_breeder	0	0	<2h	8-12h	1	3-7h	0	Daily	Seeds & Pelletss	1	0	0	1	1	0
512	Female	≥50	1	1	4	Cockatiel	Nymphicus hollandicus	Male	Juvenile/adolescent	0	Bred_at_home	Parent-rearing	1	1	≥2h	8-12h	0	7-11h	0	Weekly	Seeds & Pelletss	1	0	0	1	0	0
513	Female	≥50	0	0	3	Peach-faced Lovebird	Agapornis roseicollis	Female	Adult	0	Pet_store/breeder	Hand-rearing_by_owners	0	0	<2h	8-12h	1	<3h	0	Weekly	Seeds & Pelletss	0	0	0	1	0	1
514	Female	≥50	0	1	4	Cockatiel	Nymphicus hollandicus	Male	Young Adult	0	Pet_store/breeder	Hand-rearing_by_owners	1	0	<2h	<8h	0	7-11h	0	Rarely	Seeds & Pelletss	1	0	0	1	0	0
515	Female	≥50	1	0	2	Budgerigar	Melopsittacus undulatus	Male	Adult	0	Adopted	Hand-rearing_by_pet_store_or_breeder	1	0	<2h	<8h	1	<3h	0	Weekly	Seeds & Pelletss	1	0	0	1	1	0
516	Female	≥50	1	0	2	Peach-faced Lovebird	Agapornis roseicollis	Male	Young Adult	0	Pet_store/breeder	Hand-rearing_by_owners	0	0	<2h	>12h	1	3-7h	0	Weekly	Pellets	1	0	0	1	0	0
517	Female	≥50	1	1	2	Budgerigar	Melopsittacus undulatus	Male	Adult	0	Bred_at_home	Hand-rearing_by_owners	1	0	Not let outside	>12h	1	<3h	0	Rarely	Seeds	1	0	0	0	0	0
518	Female	18-39	0	0	4	Cockatiel	Nymphicus hollandicus	Female	Young Adult	0	Pet_store/breeder	Hand-rearing_by_owners	0	0	<2h	>12h	1	3-7h	0	Rarely	Seeds & Pelletss	1	0	0	0	0	1
519	Female	40-49	1	0	2	Budgerigar	Melopsittacus undulatus	Male	Young Adult	0	Pet_store/breeder	Hand-rearing_by_pet_store_or_breeder	1	1	≥2h	8-12h	1	3-7h	1	Rarely	Seeds & Pelletss	1	1	0	0	1	0
520	Female	≥50	1	0	2	Umbrella cockatoo	Cacatua alba	Female	Adult	0	Pet_store/breeder	Hand-rearing_by_owners	1	0	≥2h	>12h	1	<3h	1	Rarely	Seeds	1	1	0	0	0	0
521	Female	18-39	0	0	2	Peach-faced Lovebird	Agapornis roseicollis	Female	Adult	0	Pet_store/breeder	Hand-rearing_by_pet_store_or_breeder	0	0	<2h	8-12h	1	7-11h	1	Weekly	Seeds & Pelletss	1	0	1	1	0	1
522	Male	18-39	1	0	2	Cockatiel	Nymphicus hollandicus	Male	Young Adult	0	Pet_store/breeder	Hand-rearing_by_pet_store_or_breeder	1	0	<2h	8-12h	0	7-11h	1	Rarely	Seeds & Pelletss	1	0	0	0	0	1
523	Female	≥50	0	1	2	Budgerigar	Melopsittacus undulatus	Male	Adult	0	Pet_store/breeder	Hand-rearing_by_pet_store_or_breeder	1	0	<2h	8-12h	1	7-11h	0	Weekly	Seeds	1	0	0	1	0	0
524	Female	40-49	1	0	2	Peach-faced Lovebird	Agapornis roseicollis	Female	Adult	0	Pet_store/breeder	Hand-rearing_by_pet_store_or_breeder	1	0	<2h	8-12h	1	7-11h	1	Weekly	Seeds & Pelletss	1	0	0	1	0	0
525	Female	18-39	0	0	1	Rose-fronted parakeet	Pyrrhura roseifrons	Female	Young Adult	0	Pet_store/breeder	Hand-rearing_by_pet_store_or_breeder	1	0	<2h	8-12h	1	7-11h	0	Weekly	Seeds & Pelletss	0	0	1	1	1	0
526	Female	40-49	0	0	1	Peach-faced Lovebird	Agapornis roseicollis	Female	Young Adult	0	Pet_store/breeder	Hand-rearing_by_pet_store_or_breeder	0	0	<2h	8-12h	1	7-11h	0	Weekly	Pellets	1	0	0	1	1	1
527	Female	18-39	0	0	3	Cockatiel	Nymphicus hollandicus	Female	Young Adult	0	Pet_store/breeder	Hand-rearing_by_owners	1	0	<2h	<8h	1	7-11h	1	Weekly	Seeds & Pelletss	1	0	0	1	0	1
528	Female	40-49	0	0	1	Barred Parakeet	Bolborhynchus lineola	Male	Young Adult	0	Pet_store/breeder	Hand-rearing_by_pet_store_or_breeder	0	0	≥2h	8-12h	1	>11h	0	Weekly	Seeds & Pelletss	1	0	0	1	0	0
529	Female	18-39	0	0	2	Budgerigar	Melopsittacus undulatus	Male	Young Adult	0	Pet_store/breeder	Hand-rearing_by_owners	1	0	<2h	8-12h	0	7-11h	0	Rarely	Seeds	1	0	0	1	0	1
530	Female	40-49	0	0	3	Cockatiel	Nymphicus hollandicus	Female	Young Adult	0	Pet_store/breeder	Hand-rearing_by_pet_store_or_breeder	1	0	<2h	8-12h	0	<3h	0	Rarely	Seeds & Pelletss	0	0	0	0	0	1
531	Female	18-39	0	0	3	Peach-faced Lovebird	Agapornis roseicollis	Male	Young Adult	0	Pet_store/breeder	Hand-rearing_by_owners	0	0	≥2h	8-12h	1	3-7h	0	Weekly	Seeds & Pelletss	1	1	0	1	0	1
532	Female	40-49	0	0	1	Budgerigar	Melopsittacus undulatus	Male	Adult	0	Adopted	Hand-rearing_by_owners	0	0	<2h	8-12h	1	7-11h	1	Rarely	Seeds	1	0	0	0	1	0
533	Male	≥50	0	0	1	Peach-faced Lovebird	Agapornis roseicollis	Male	Young Adult	0	Pet_store/breeder	Hand-rearing_by_pet_store_or_breeder	1	0	<2h	8-12h	0	<3h	0	Weekly	Seeds	1	0	0	1	0	0
534	Female	40-49	1	0	3	Pacific parrotlet	Forpus coelestis	Male	Young Adult	0	Pet_store/breeder	Hand-rearing_by_pet_store_or_breeder	1	0	<2h	<8h	1	7-11h	0	Weekly	Seeds & Pelletss	1	0	0	1	0	0
535	Female	40-49	1	0	3	Budgerigar	Melopsittacus undulatus	Male	Adult	0	Pet_store/breeder	Hand-rearing_by_pet_store_or_breeder	1	1	≥2h	<8h	0	7-11h	0	Weekly	Seeds & Pelletss	1	0	0	1	1	0
536	Female	≥50	1	0	2	Cockatiel	Nymphicus hollandicus	Female	Young Adult	0	Pet_store/breeder	Hand-rearing_by_owners	1	0	≥2h	8-12h	1	3-7h	0	Weekly	Seeds & Pelletss	1	1	0	1	0	0
537	Female	18-39	1	1	3	Peach-faced Lovebird	Agapornis roseicollis	Female	Adult	0	Pet_store/breeder	Hand-rearing_by_pet_store_or_breeder	0	Not cage	≥2h	8-12h	0	3-7h	1	Weekly	Seeds & Pelletss	1	1	0	1	1	0
538	Female	≥50	1	1	3	Cockatiel	Nymphicus hollandicus	Female	Juvenile/adolescent	0	Pet_store/breeder	Hand-rearing_by_owners	0	0	<2h	>12h	1	3-7h	0	Weekly	Seeds & Pelletss	1	0	0	0	0	0
539	Female	18-39	0	0	2	Cockatiel	Nymphicus hollandicus	Female	Adult	0	Pet_store/breeder	Hand-rearing_by_owners	1	0	≥2h	8-12h	1	3-7h	0	Rarely	Seeds & Pelletss	1	0	0	1	0	0
540	Female	40-49	0	0	1	Budgerigar	Melopsittacus undulatus	Female	Adult	0	Pet_store/breeder	Hand-rearing_by_pet_store_or_breeder	1	0	<2h	>12h	1	7-11h	0	Rarely	Seeds & Pelletss	1	0	0	1	0	0
541	Female	18-39	0	0	3	Cockatiel	Nymphicus hollandicus	Male	Adult	0	Pet_store/breeder	Hand-rearing_by_owners	0	0	≥2h	8-12h	1	<3h	0	Rarely	Seeds	1	1	0	1	0	1
542	Female	40-49	1	0	2	Budgerigar	Melopsittacus undulatus	Male	Adult	0	Pet_store/breeder	Hand-rearing_by_owners	1	0	≥2h	>12h	1	7-11h	0	Weekly	Seeds & Pelletss	1	0	1	1	0	1
543	Female	18-39	1	1	4	Pacific parrotlet	Forpus coelestis	Male	Adult	0	Pet_store/breeder	Hand-rearing_by_pet_store_or_breeder	1	0	<2h	<8h	0	3-7h	0	Weekly	Seeds & Pelletss	1	0	0	1	0	0
544	Female	40-49	0	0	2	Umbrella cockatoo	Cacatua alba	Male	Adult	0	Pet_store/breeder	Hand-rearing_by_pet_store_or_breeder	1	0	Not let outside	>12h	1	>11h	0	Rarely	Seeds	1	1	1	0	0	0
545	Female	≥50	1	1	3	Budgerigar	Melopsittacus undulatus	Female	Young Adult	1	Pet_store/breeder	Hand-rearing_by_owners	1	0	<2h	>12h	1	<3h	1	Weekly	Seeds & Pelletss	1	0	0	1	0	1
546	Female	≥50	0	0	2	Budgerigar	Melopsittacus undulatus	Male	Adult	0	Pet_store/breeder	Hand-rearing_by_owners	0	0	<2h	>12h	1	<3h	0	Weekly	Seeds	1	0	0	1	0	1
547	Female	≥50	1	1	3	Budgerigar	Melopsittacus undulatus	Female	Adult	0	Pet_store/breeder	Hand-rearing_by_owners	1	0	<2h	<8h	1	7-11h	0	Rarely	Pellets	1	0	0	0	0	0
548	Female	≥50	0	1	2	Budgerigar	Melopsittacus undulatus	Male	Adult	0	Pet_store/breeder	Hand-rearing_by_owners	0	0	≥2h	<8h	0	>11h	0	Weekly	Seeds	1	0	0	1	0	0
549	Female	≥50	1	1	4	Budgerigar	Melopsittacus undulatus	Male	Adult	0	Pet_store/breeder	Hand-rearing_by_pet_store_or_breeder	0	0	<2h	8-12h	1	3-7h	0	Daily	Seeds	0	0	0	1	1	0
550	Female	40-49	0	0	4	Budgerigar	Melopsittacus undulatus	Female	Adult	0	Pet_store/breeder	Hand-rearing_by_pet_store_or_breeder	1	0	<2h	8-12h	1	3-7h	0	Weekly	Seeds & Pelletss	1	1	0	1	1	0
551	Female	40-49	1	0	2	Budgerigar	Melopsittacus undulatus	Female	Young Adult	0	Pet_store/breeder	Hand-rearing_by_pet_store_or_breeder	0	0	<2h	8-12h	1	7-11h	0	Weekly	Seeds & Pelletss	0	0	0	1	1	0
552	Female	40-49	0	0	4	Budgerigar	Melopsittacus undulatus	Female	Adult	0	Bred_at_home	Parent-rearing	0	0	Not let outside	8-12h	1	>11h	0	Rarely	Pellets	1	0	0	1	0	0
553	Female	≥50	1	1	4	Budgerigar	Melopsittacus undulatus	Male	Young Adult	0	Pet_store/breeder	Hand-rearing_by_owners	1	0	≥2h	>12h	1	<3h	0	Daily	Seeds & Pelletss	1	1	0	1	0	0
554	Female	≥50	1	1	4	Cockatiel	Nymphicus hollandicus	Male	Adult	0	Pet_store/breeder	Hand-rearing_by_owners	1	1	≥2h	<8h	0	<3h	0	Weekly	Seeds & Pelletss	1	1	0	0	0	0
555	Female	40-49	1	0	2	Budgerigar	Melopsittacus undulatus	Female	Young Adult	0	Pet_store/breeder	Hand-rearing_by_owners	1	0	≥2h	8-12h	1	<3h	0	Weekly	Seeds & Pelletss	1	0	0	1	0	0
556	Female	≥50	1	1	4	Cockatiel	Nymphicus hollandicus	Male	Adult	0	Bred_at_home	Hand-rearing_by_pet_store_or_breeder	1	1	<2h	>12h	0	7-11h	0	Weekly	Seeds & Pelletss	1	1	0	1	0	0
557	Female	40-49	0	0	1	Peach-faced Lovebird	Agapornis roseicollis	Male	Adult	0	Bred_at_home	Hand-rearing_by_owners	1	0	<2h	<8h	1	>11h	0	Weekly	Pellets	0	0	0	1	0	0
558	Female	≥50	1	1	3	Rose-fronted parakeet	Pyrrhura roseifrons	Male	Juvenile/adolescent	0	Pet_store/breeder	Hand-rearing_by_pet_store_or_breeder	1	0	≥2h	8-12h	1	<3h	1	Weekly	Seeds & Pelletss	1	0	0	0	0	0
559	Female	40-49	1	1	4	African grey parrot	Psittacus erithacus	Female	Juvenile/adolescent	1	Pet_store/breeder	Hand-rearing_by_owners	1	0	≥2h	8-12h	1	<3h	0	Weekly	Seeds & Pelletss	1	1	1	0	0	1
560	Female	≥50	1	0	2	Cockatiel	Nymphicus hollandicus	Female	Adult	0	Pet_store/breeder	Hand-rearing_by_owners	1	0	<2h	8-12h	1	7-11h	0	Rarely	Seeds & Pelletss	1	0	0	0	0	0
561	Female	18-39	0	0	4	Peach-faced Lovebird	Agapornis roseicollis	Female	Young Adult	0	Pet_store/breeder	Hand-rearing_by_pet_store_or_breeder	1	0	<2h	8-12h	1	3-7h	0	Daily	Seeds & Pelletss	1	1	0	1	0	0
562	Female	40-49	1	1	4	Peach-faced Lovebird	Agapornis roseicollis	Female	Young Adult	0	Pet_store/breeder	Hand-rearing_by_owners	1	0	≥2h	8-12h	1	3-7h	0	Weekly	Pellets	0	0	1	1	0	0
563	Male	40-49	0	0	2	Cockatiel	Nymphicus hollandicus	Male	Young Adult	0	Pet_store/breeder	Hand-rearing_by_pet_store_or_breeder	0	0	≥2h	>12h	1	>11h	0	Rarely	Seeds	1	1	0	1	0	1
564	Female	≥50	1	1	4	Cockatiel	Nymphicus hollandicus	Male	Adult	0	Pet_store/breeder	Hand-rearing_by_owners	0	0	≥2h	<8h	1	<3h	0	Weekly	Pellets	0	0	0	1	0	1
565	Female	40-49	1	1	4	Rose-fronted parakeet	Pyrrhura roseifrons	Male	Young Adult	0	Pet_store/breeder	Hand-rearing_by_owners	1	0	≥2h	8-12h	0	<3h	0	Weekly	Seeds & Pelletss	1	0	0	0	0	0
566	Female	≥50	1	1	4	Cockatiel	Nymphicus hollandicus	Female	Juvenile/adolescent	0	Pet_store/breeder	Hand-rearing_by_pet_store_or_breeder	0	0	≥2h	8-12h	1	7-11h	0	Rarely	Pellets	0	0	0	0	0	0
567	Female	40-49	1	1	3	Budgerigar	Melopsittacus undulatus	Female	Adult	0	Pet_store/breeder	Hand-rearing_by_owners	1	0	≥2h	8-12h	1	<3h	0	Rarely	Seeds	1	0	0	1	0	1
568	Female	≥50	0	0	1	Budgerigar	Melopsittacus undulatus	Male	Young Adult	0	Pet_store/breeder	Hand-rearing_by_owners	0	0	≥2h	>12h	1	3-7h	0	Weekly	Seeds	1	1	0	1	0	0
569	Female	40-49	1	0	2	Budgerigar	Melopsittacus undulatus	Female	Adult	0	Pet_store/breeder	Hand-rearing_by_owners	0	0	<2h	>12h	1	7-11h	0	Daily	Seeds & Pelletss	1	0	0	0	0	0
570	Female	≥50	0	0	1	Peach-faced Lovebird	Agapornis roseicollis	Female	Adult	0	Bred_at_home	Parent-rearing	0	1	<2h	8-12h	1	7-11h	0	Weekly	Seeds & Pelletss	0	0	0	1	0	0
571	Male	18-39	1	0	2	Budgerigar	Melopsittacus undulatus	Female	Young Adult	0	Pet_store/breeder	Hand-rearing_by_owners	0	0	≥2h	>12h	1	>11h	0	Weekly	Seeds & Pelletss	0	0	0	1	0	0
572	Female	18-39	0	0	4	Budgerigar	Melopsittacus undulatus	Male	Young Adult	0	Pet_store/breeder	Hand-rearing_by_owners	1	0	≥2h	8-12h	0	7-11h	0	Weekly	Seeds	1	0	0	1	0	0
573	Female	40-49	1	0	2	Budgerigar	Melopsittacus undulatus	Female	Young Adult	0	Pet_store/breeder	Hand-rearing_by_owners	1	0	<2h	8-12h	1	<3h	0	Weekly	Seeds & Pelletss	0	0	0	0	0	1
574	Female	18-39	0	0	1	Cockatiel	Nymphicus hollandicus	Female	Young Adult	0	Pet_store/breeder	Hand-rearing_by_pet_store_or_breeder	0	0	≥2h	>12h	1	<3h	0	Weekly	Pellets	0	0	0	0	1	1
575	Female	40-49	1	1	3	Budgerigar	Melopsittacus undulatus	Male	Adult	0	Pet_store/breeder	Hand-rearing_by_owners	1	0	Not let outside	<8h	1	>11h	0	Rarely	Seeds & Pelletss	0	0	0	0	0	0
576	Female	18-39	1	0	2	Cockatiel	Nymphicus hollandicus	Female	Young Adult	0	Pet_store/breeder	Hand-rearing_by_owners	0	0	<2h	>12h	1	3-7h	1	Rarely	Seeds & Pelletss	0	0	0	1	0	1
577	Male	≥50	1	0	1	African grey parrot	Psittacus erithacus	Female	Adult	0	Pet_store/breeder	Hand-rearing_by_pet_store_or_breeder	1	0	<2h	8-12h	0	3-7h	0	Weekly	Seeds & Pelletss	1	1	0	1	0	1
578	Female	40-49	1	0	2	Maroon-bellied parakeet	Pyrrhura frontalis	Male	Juvenile/adolescent	0	Pet_store/breeder	Hand-rearing_by_pet_store_or_breeder	0	0	≥2h	>12h	1	<3h	0	Weekly	Seeds & Pelletss	1	0	0	1	0	0
579	Female	40-49	1	1	4	Peach-faced Lovebird	Agapornis roseicollis	Male	Adult	0	Adopted	Hand-rearing_by_owners	1	0	≥2h	8-12h	1	3-7h	0	Weekly	Pellets	1	0	0	1	0	0
580	Female	40-49	1	1	4	Maroon-bellied parakeet	Pyrrhura frontalis	Female	Juvenile/adolescent	0	Pet_store/breeder	Hand-rearing_by_pet_store_or_breeder	1	0	<2h	8-12h	1	3-7h	0	Weekly	Seeds & Pelletss	1	0	0	1	0	0
581	Female	40-49	0	0	4	Budgerigar	Melopsittacus undulatus	Male	Adult	0	Pet_store/breeder	Hand-rearing_by_owners	1	0	Not let outside	8-12h	1	7-11h	0	Daily	Seeds	0	0	0	0	0	0
582	Female	40-49	1	1	3	Budgerigar	Melopsittacus undulatus	Male	Young Adult	0	Pet_store/breeder	Hand-rearing_by_owners	0	0	<2h	8-12h	1	<3h	1	Rarely	Seeds	1	0	0	1	1	1
583	Female	40-49	1	1	3	Budgerigar	Melopsittacus undulatus	Male	Young Adult	0	Pet_store/breeder	Hand-rearing_by_owners	1	0	<2h	8-12h	1	3-7h	0	Weekly	Seeds & Pelletss	1	0	0	1	0	0
584	Female	18-39	0	0	1	Cockatiel	Nymphicus hollandicus	Male	Adult	0	Pet_store/breeder	Hand-rearing_by_owners	0	0	<2h	8-12h	1	7-11h	0	Rarely	Seeds & Pelletss	1	0	0	1	0	1
585	Female	40-49	1	0	2	Cockatiel	Nymphicus hollandicus	Female	Young Adult	0	Pet_store/breeder	Hand-rearing_by_owners	1	0	<2h	>12h	1	7-11h	0	Weekly	Seeds & Pelletss	1	0	0	1	0	1
586	Female	18-39	0	0	1	Peach-faced Lovebird	Agapornis roseicollis	Female	Young Adult	0	Adopted	Hand-rearing_by_owners	1	0	<2h	8-12h	1	7-11h	1	Weekly	Seeds & Pelletss	1	0	0	1	0	1
587	Female	40-49	1	0	2	Peach-faced Lovebird	Agapornis roseicollis	Male	Young Adult	0	Pet_store/breeder	Hand-rearing_by_pet_store_or_breeder	1	0	<2h	>12h	0	>11h	0	Weekly	Seeds & Pelletss	1	0	1	0	0	0
588	Female	18-39	0	1	1	Cockatiel	Nymphicus hollandicus	Female	Adult	0	Pet_store/breeder	Hand-rearing_by_owners	0	0	≥2h	>12h	1	<3h	1	Weekly	Seeds & Pelletss	1	0	1	1	0	1
589	Female	18-39	0	0	4	Peach-faced Lovebird	Agapornis roseicollis	Male	Young Adult	0	Pet_store/breeder	Hand-rearing_by_owners	1	0	<2h	8-12h	1	3-7h	0	Weekly	Seeds	1	0	0	1	1	0
590	Female	≥50	1	0	2	African grey parrot	Psittacus erithacus	Male	Juvenile/adolescent	0	Pet_store/breeder	Hand-rearing_by_owners	1	0	<2h	8-12h	0	<3h	0	Rarely	Seeds & Pelletss	1	0	0	0	0	1
591	Female	18-39	0	0	2	Peach-faced Lovebird	Agapornis roseicollis	Male	Juvenile/adolescent	0	Pet_store/breeder	Hand-rearing_by_owners	0	0	<2h	>12h	1	<3h	1	Weekly	Pellets	1	0	0	1	0	1
592	Female	18-39	0	0	3	Budgerigar	Melopsittacus undulatus	Male	Adult	0	Adopted	Parent-rearing	1	0	≥2h	8-12h	1	<3h	1	Weekly	Seeds & Pelletss	1	0	0	1	0	0
593	Female	18-39	0	0	3	Budgerigar	Melopsittacus undulatus	Male	Young Adult	0	Pet_store/breeder	Hand-rearing_by_owners	0	0	<2h	8-12h	1	7-11h	0	Rarely	Seeds & Pelletss	1	0	0	1	0	0
594	Female	≥50	1	1	3	Budgerigar	Melopsittacus undulatus	Female	Young Adult	0	Pet_store/breeder	Hand-rearing_by_owners	1	0	<2h	8-12h	1	3-7h	1	Weekly	Seeds & Pelletss	1	0	0	1	0	0
595	Female	≥50	1	1	4	Budgerigar	Melopsittacus undulatus	Male	Adult	0	Pet_store/breeder	Hand-rearing_by_owners	1	0	<2h	8-12h	1	<3h	0	Rarely	Seeds	0	0	0	0	1	1
596	Female	≥50	1	0	3	Cockatiel	Nymphicus hollandicus	Male	Adult	0	Pet_store/breeder	Parent-rearing	0	0	<2h	<8h	1	<3h	0	Rarely	Seeds	1	1	0	1	0	1
597	Female	≥50	1	0	1	Peach-faced Lovebird	Agapornis roseicollis	Male	Adult	0	Bred_at_home	Hand-rearing_by_owners	1	1	<2h	8-12h	0	>11h	0	Weekly	Seeds & Pelletss	1	0	0	0	0	0
598	Female	≥50	1	0	2	African grey parrot	Psittacus erithacus	Female	Adult	1	Pet_store/breeder	Hand-rearing_by_pet_store_or_breeder	1	0	<2h	8-12h	1	>11h	0	Rarely	Pellets	1	0	1	0	0	1
599	Female	18-39	0	0	2	Peach-faced Lovebird	Agapornis roseicollis	Female	Adult	0	Pet_store/breeder	Hand-rearing_by_owners	0	0	≥2h	>12h	1	3-7h	0	Weekly	Seeds & Pelletss	1	0	1	1	1	1
600	Female	40-49	1	0	2	Budgerigar	Melopsittacus undulatus	Male	Adult	0	Pet_store/breeder	Hand-rearing_by_owners	0	0	≥2h	8-12h	1	3-7h	0	Weekly	Seeds & Pelletss	1	1	0	0	0	1
601	Female	18-39	1	0	2	Maroon-bellied parakeet	Pyrrhura frontalis	Female	Young Adult	0	Pet_store/breeder	Hand-rearing_by_pet_store_or_breeder	1	0	<2h	>12h	1	<3h	0	Weekly	Seeds & Pelletss	1	0	0	1	0	0
602	Female	40-49	0	0	1	Budgerigar	Melopsittacus undulatus	Female	Adult	0	Adopted	Parent-rearing	0	0	≥2h	8-12h	1	>11h	0	Weekly	Seeds & Pelletss	1	0	0	1	0	1
603	Female	≥50	0	0	1	Peach-faced Lovebird	Agapornis roseicollis	Female	Adult	0	Pet_store/breeder	Hand-rearing_by_pet_store_or_breeder	1	0	<2h	>12h	0	>11h	0	Weekly	Seeds & Pelletss	0	0	0	1	1	0
604	Female	40-49	1	1	4	Cockatiel	Nymphicus hollandicus	Male	Adult	0	Bred_at_home	Hand-rearing_by_owners	1	0	<2h	>12h	1	3-7h	0	Rarely	Seeds & Pelletss	1	0	0	1	0	0
605	Female	18-39	0	0	2	Budgerigar	Melopsittacus undulatus	Female	Adult	0	Pet_store/breeder	Hand-rearing_by_pet_store_or_breeder	0	0	≥2h	8-12h	1	7-11h	0	Weekly	Seeds & Pelletss	0	0	0	1	0	1
606	Female	18-39	0	0	4	Cockatiel	Nymphicus hollandicus	Male	Juvenile/adolescent	0	Pet_store/breeder	Hand-rearing_by_owners	1	0	≥2h	8-12h	1	<3h	1	Weekly	Seeds & Pelletss	0	0	0	1	0	1
607	Female	18-39	0	0	3	African grey parrot	Psittacus erithacus	Female	Juvenile/adolescent	0	Pet_store/breeder	Hand-rearing_by_pet_store_or_breeder	1	0	≥2h	8-12h	0	<3h	0	Rarely	Pellets	1	0	0	0	0	0
608	Female	≥50	1	1	3	Cockatiel	Nymphicus hollandicus	Female	Adult	0	Pet_store/breeder	Hand-rearing_by_pet_store_or_breeder	0	0	<2h	>12h	0	3-7h	0	Rarely	Seeds	1	0	1	0	1	1
609	Female	40-49	1	1	3	Peach-faced Lovebird	Agapornis roseicollis	Male	Young Adult	1	Pet_store/breeder	Hand-rearing_by_pet_store_or_breeder	0	0	≥2h	<8h	1	7-11h	0	Daily	Seeds & Pelletss	1	0	0	1	0	0
610	Female	≥50	1	0	2	Peach-faced Lovebird	Agapornis roseicollis	Male	Adult	0	Pet_store/breeder	Hand-rearing_by_pet_store_or_breeder	0	0	≥2h	>12h	1	3-7h	0	Rarely	Seeds	1	1	0	1	0	0
611	Female	40-49	0	0	3	Peach-faced Lovebird	Agapornis roseicollis	Male	Young Adult	0	Pet_store/breeder	Hand-rearing_by_pet_store_or_breeder	0	0	<2h	<8h	1	7-11h	0	Weekly	Seeds & Pelletss	0	0	0	1	0	1
612	Female	18-39	1	1	3	Budgerigar	Melopsittacus undulatus	Female	Young Adult	0	Pet_store/breeder	Hand-rearing_by_pet_store_or_breeder	0	0	<2h	8-12h	1	3-7h	0	Weekly	Seeds	1	0	0	0	0	1
613	Female	≥50	1	0	2	Peach-faced Lovebird	Agapornis roseicollis	Male	Adult	0	Bred_at_home	Parent-rearing	1	1	<2h	8-12h	1	>11h	0	Weekly	Seeds	1	0	0	1	0	0
614	Female	40-49	1	1	3	Cockatiel	Nymphicus hollandicus	Female	Adult	0	Bred_at_home	Hand-rearing_by_owners	0	0	≥2h	8-12h	1	3-7h	0	Weekly	Seeds & Pelletss	0	0	0	1	0	1
615	Female	40-49	0	0	4	Cockatiel	Nymphicus hollandicus	Male	Adult	0	Pet_store/breeder	Hand-rearing_by_owners	0	0	<2h	8-12h	1	7-11h	0	Rarely	Seeds & Pelletss	1	0	0	1	0	1
616	Female	40-49	0	0	1	Budgerigar	Melopsittacus undulatus	Male	Adult	0	Pet_store/breeder	Hand-rearing_by_owners	1	0	≥2h	<8h	1	7-11h	0	Rarely	Seeds	0	1	0	0	0	0
617	Male	≥50	0	0	1	Peach-faced Lovebird	Agapornis roseicollis	Male	Adult	0	Bred_at_home	Parent-rearing	1	0	Not let outside	8-12h	1	3-7h	1	Weekly	Seeds & Pelletss	1	0	0	0	0	0
618	Female	≥50	1	1	3	Budgerigar	Melopsittacus undulatus	Male	Adult	0	Pet_store/breeder	Hand-rearing_by_owners	1	0	≥2h	8-12h	1	3-7h	0	Weekly	Seeds	1	0	0	0	0	0
619	Female	≥50	1	1	3	Maroon-bellied parakeet	Pyrrhura frontalis	Female	Adult	0	Pet_store/breeder	Hand-rearing_by_pet_store_or_breeder	1	0	<2h	<8h	1	3-7h	0	Weekly	Pellets	1	0	0	0	0	0
620	Female	18-39	1	0	2	Budgerigar	Melopsittacus undulatus	Male	Adult	0	Pet_store/breeder	Hand-rearing_by_owners	1	0	<2h	<8h	1	7-11h	0	Rarely	Seeds	1	0	0	1	0	0
621	Female	40-49	0	0	1	Budgerigar	Melopsittacus undulatus	Male	Adult	0	Pet_store/breeder	Hand-rearing_by_owners	1	0	<2h	>12h	1	<3h	1	Rarely	Seeds & Pelletss	1	0	0	1	0	0
622	Female	40-49	0	0	1	Pearly parakeet	Pyrrhura lepida	Male	Adult	0	Pet_store/breeder	Hand-rearing_by_pet_store_or_breeder	1	0	<2h	<8h	1	>11h	0	Rarely	Seeds	0	0	0	0	0	1
623	Female	18-39	0	0	4	Peach-faced Lovebird	Agapornis roseicollis	Male	Young Adult	0	Bred_at_home	Hand-rearing_by_owners	1	0	<2h	8-12h	1	7-11h	1	Weekly	Seeds & Pelletss	1	0	0	1	0	0
624	Female	≥50	1	0	2	Budgerigar	Melopsittacus undulatus	Male	Adult	0	Pet_store/breeder	Hand-rearing_by_owners	1	0	<2h	>12h	1	<3h	0	Weekly	Pellets	1	0	0	0	0	0
625	Female	18-39	1	0	2	Budgerigar	Melopsittacus undulatus	Female	Adult	1	Pet_store/breeder	Hand-rearing_by_owners	1	0	<2h	8-12h	1	3-7h	0	Rarely	Seeds	1	0	0	0	0	0
626	Female	≥50	0	0	1	Budgerigar	Melopsittacus undulatus	Female	Adult	0	Pet_store/breeder	Hand-rearing_by_owners	1	1	<2h	8-12h	1	7-11h	1	Daily	Seeds & Pelletss	1	0	0	1	0	0
627	Female	40-49	1	0	2	African grey parrot	Psittacus erithacus	Male	Young Adult	1	Pet_store/breeder	Hand-rearing_by_owners	1	0	≥2h	8-12h	1	3-7h	0	Weekly	Seeds & Pelletss	1	1	0	0	0	0
628	Female	40-49	0	1	2	Budgerigar	Melopsittacus undulatus	Male	Young Adult	0	Pet_store/breeder	Hand-rearing_by_pet_store_or_breeder	1	0	<2h	8-12h	1	7-11h	0	Weekly	Seeds & Pelletss	1	0	0	1	0	1
629	Female	18-39	1	0	4	Cockatiel	Nymphicus hollandicus	Male	Juvenile/adolescent	0	Pet_store/breeder	Hand-rearing_by_owners	0	0	<2h	<8h	1	7-11h	0	Rarely	Seeds	1	0	0	0	0	0
630	Female	40-49	0	0	3	Cockatiel	Nymphicus hollandicus	Male	Juvenile/adolescent	0	Pet_store/breeder	Hand-rearing_by_owners	0	0	<2h	<8h	1	7-11h	0	Rarely	Seeds & Pelletss	1	0	0	0	0	1
631	Female	18-39	1	1	3	Peach-faced Lovebird	Agapornis roseicollis	Female	Young Adult	0	Pet_store/breeder	Hand-rearing_by_pet_store_or_breeder	1	0	<2h	8-12h	0	7-11h	0	Weekly	Seeds	0	1	0	1	0	1
632	Female	18-39	0	0	2	Cockatiel	Nymphicus hollandicus	Female	Juvenile/adolescent	1	Pet_store/breeder	Hand-rearing_by_owners	1	0	<2h	8-12h	0	3-7h	1	Rarely	Seeds & Pelletss	1	0	0	1	0	0
633	Female	≥50	0	1	3	Peach-faced Lovebird	Agapornis roseicollis	Male	Young Adult	0	Pet_store/breeder	Hand-rearing_by_pet_store_or_breeder	1	1	≥2h	8-12h	1	7-11h	0	Weekly	Seeds & Pelletss	1	0	0	0	0	0
634	Female	18-39	0	0	3	Budgerigar	Melopsittacus undulatus	Male	Young Adult	0	Pet_store/breeder	Hand-rearing_by_owners	0	0	<2h	8-12h	1	<3h	0	Weekly	Seeds & Pelletss	1	0	0	1	1	0
635	Female	40-49	1	0	2	Pacific parrotlet	Forpus coelestis	Female	Adult	0	Pet_store/breeder	Hand-rearing_by_owners	1	0	<2h	8-12h	1	7-11h	0	Weekly	Seeds & Pelletss	1	0	0	1	0	0
636	Female	40-49	0	0	1	Barred Parakeet	Bolborhynchus lineola	Female	Young Adult	0	Pet_store/breeder	Hand-rearing_by_pet_store_or_breeder	0	0	<2h	>12h	1	<3h	0	Weekly	Pellets	1	0	0	1	0	1
637	Female	≥50	0	1	2	Blue-eyed cockatoo	Cacatua ophthalmica	Female	Adult	0	Pet_store/breeder	Hand-rearing_by_owners	1	0	<2h	>12h	1	<3h	0	Daily	Seeds & Pelletss	1	0	1	0	0	1
638	Female	18-39	0	0	4	Cockatiel	Nymphicus hollandicus	Female	Adult	1	Pet_store/breeder	Hand-rearing_by_pet_store_or_breeder	1	0	<2h	<8h	0	7-11h	0	Rarely	Seeds & Pelletss	1	0	0	1	0	0
639	Female	40-49	0	0	1	Budgerigar	Melopsittacus undulatus	Male	Young Adult	0	Adopted	Hand-rearing_by_owners	1	0	<2h	>12h	1	7-11h	0	Weekly	Seeds & Pelletss	0	0	0	1	1	0
640	Female	≥50	0	0	1	Cockatiel	Nymphicus hollandicus	Male	Young Adult	0	Pet_store/breeder	Hand-rearing_by_owners	1	1	<2h	8-12h	0	7-11h	0	Rarely	Seeds & Pelletss	1	0	0	1	0	1
641	Male	≥50	1	1	4	Blue-eyed cockatoo	Cacatua ophthalmica	Male	Adult	1	Adopted	Hand-rearing_by_owners	1	0	<2h	<8h	1	3-7h	1	Weekly	Seeds & Pelletss	1	0	0	1	0	1
642	Female	≥50	0	0	1	Peach-faced Lovebird	Agapornis roseicollis	Female	Young Adult	0	Pet_store/breeder	Hand-rearing_by_owners	1	0	<2h	8-12h	1	7-11h	0	Weekly	Seeds	1	0	0	1	0	0
643	Female	≥50	0	0	3	African grey parrot	Psittacus erithacus	Male	Adult	0	Pet_store/breeder	Hand-rearing_by_pet_store_or_breeder	0	0	≥2h	8-12h	1	<3h	0	Weekly	Seeds & Pelletss	1	0	1	0	0	1
644	Female	≥50	1	0	2	Pacific parrotlet	Forpus coelestis	Male	Young Adult	0	Pet_store/breeder	Hand-rearing_by_pet_store_or_breeder	0	0	≥2h	>12h	1	<3h	0	Weekly	Pellets	0	0	0	1	0	1
645	Female	18-39	1	0	2	Budgerigar	Melopsittacus undulatus	Female	Young Adult	0	Pet_store/breeder	Hand-rearing_by_pet_store_or_breeder	0	0	<2h	>12h	1	<3h	0	Rarely	Seeds & Pelletss	1	0	0	1	0	1
646	Female	≥50	1	1	4	Cockatiel	Nymphicus hollandicus	Male	Adult	1	Pet_store/breeder	Hand-rearing_by_pet_store_or_breeder	1	0	≥2h	<8h	1	3-7h	0	Rarely	Seeds & Pelletss	1	0	0	1	1	0
647	Female	≥50	0	0	1	Cockatiel	Nymphicus hollandicus	Male	Adult	0	Pet_store/breeder	Hand-rearing_by_owners	1	0	<2h	8-12h	1	7-11h	1	Weekly	Seeds	1	0	0	1	0	0
648	Female	40-49	1	1	4	Peach-faced Lovebird	Agapornis roseicollis	Female	Young Adult	0	Pet_store/breeder	Hand-rearing_by_owners	1	0	≥2h	8-12h	1	3-7h	0	Weekly	Seeds	1	0	0	1	0	0
649	Female	≥50	0	0	1	Budgerigar	Melopsittacus undulatus	Male	Young Adult	0	Bred_at_home	Hand-rearing_by_pet_store_or_breeder	0	1	≥2h	8-12h	1	7-11h	0	Weekly	Seeds & Pelletss	1	0	0	1	1	1
650	Female	≥50	1	1	3	Cockatiel	Nymphicus hollandicus	Male	Young Adult	0	Pet_store/breeder	Hand-rearing_by_pet_store_or_breeder	0	0	≥2h	8-12h	1	3-7h	0	Weekly	Seeds & Pelletss	1	0	0	1	0	1
651	Female	18-39	0	0	4	Peach-faced Lovebird	Agapornis roseicollis	Male	Adult	0	Pet_store/breeder	Hand-rearing_by_owners	1	0	<2h	>12h	1	<3h	0	Weekly	Seeds & Pelletss	1	0	0	1	0	0
652	Female	≥50	1	0	2	Cockatiel	Nymphicus hollandicus	Male	Young Adult	0	Pet_store/breeder	Hand-rearing_by_owners	1	0	<2h	>12h	1	<3h	0	Weekly	Seeds & Pelletss	1	0	0	1	0	1
653	Female	≥50	0	0	1	Peach-faced Lovebird	Agapornis roseicollis	Male	Young Adult	0	Pet_store/breeder	Hand-rearing_by_pet_store_or_breeder	0	0	<2h	8-12h	1	3-7h	0	Weekly	Seeds & Pelletss	1	0	0	1	0	0
654	Female	≥50	1	1	4	Budgerigar	Melopsittacus undulatus	Male	Young Adult	0	Pet_store/breeder	Hand-rearing_by_pet_store_or_breeder	0	0	≥2h	>12h	1	3-7h	0	Rarely	Seeds	1	1	0	1	0	0
655	Female	40-49	0	0	2	Budgerigar	Melopsittacus undulatus	Male	Young Adult	0	Pet_store/breeder	Hand-rearing_by_owners	1	0	≥2h	8-12h	1	7-11h	0	Weekly	Seeds & Pelletss	1	0	0	1	0	0
656	Female	18-39	1	0	4	Pearly parakeet	Pyrrhura lepida	Male	Young Adult	0	Pet_store/breeder	Hand-rearing_by_owners	0	0	<2h	8-12h	1	3-7h	1	Weekly	Seeds & Pelletss	1	0	0	0	0	1
657	Female	40-49	0	1	3	Peach-faced Lovebird	Agapornis roseicollis	Female	Young Adult	0	Pet_store/breeder	Hand-rearing_by_pet_store_or_breeder	1	0	<2h	>12h	1	<3h	0	Weekly	Seeds & Pelletss	1	1	0	1	0	1
658	Female	18-39	1	0	2	Pearly parakeet	Pyrrhura lepida	Male	Young Adult	0	Pet_store/breeder	Hand-rearing_by_pet_store_or_breeder	1	0	≥2h	<8h	1	>11h	0	Weekly	Pellets	1	1	0	1	0	0
659	Male	≥50	1	1	3	Cockatiel	Nymphicus hollandicus	Male	Juvenile/adolescent	0	Pet_store/breeder	Hand-rearing_by_pet_store_or_breeder	0	0	≥2h	8-12h	1	<3h	0	Rarely	Seeds	0	0	0	0	0	1
660	Female	18-39	1	0	2	Budgerigar	Melopsittacus undulatus	Male	Adult	1	Pet_store/breeder	Hand-rearing_by_owners	1	1	<2h	<8h	1	>11h	0	Weekly	Seeds	1	1	0	0	0	0
661	Female	≥50	0	0	1	Peach-faced Lovebird	Agapornis roseicollis	Female	Adult	0	Bred_at_home	Hand-rearing_by_owners	1	0	≥2h	8-12h	0	7-11h	0	Rarely	Seeds & Pelletss	1	0	0	1	0	0
662	Female	≥50	0	0	3	Pacific parrotlet	Forpus coelestis	Male	Adult	0	Pet_store/breeder	Hand-rearing_by_owners	1	0	<2h	8-12h	1	3-7h	0	Weekly	Seeds & Pelletss	1	0	1	1	0	0
663	Female	≥50	1	1	2	Budgerigar	Melopsittacus undulatus	Female	Adult	0	Pet_store/breeder	Hand-rearing_by_owners	1	0	<2h	8-12h	1	3-7h	0	Rarely	Seeds & Pelletss	0	0	0	0	0	0
664	Female	40-49	1	1	4	Peach-faced Lovebird	Agapornis roseicollis	Female	Young Adult	0	Pet_store/breeder	Hand-rearing_by_pet_store_or_breeder	0	0	≥2h	8-12h	1	3-7h	0	Weekly	Pellets	1	0	1	1	0	0
665	Female	40-49	0	0	4	Cockatiel	Nymphicus hollandicus	Male	Adult	0	Adopted	Hand-rearing_by_owners	0	0	<2h	8-12h	1	>11h	1	Weekly	Seeds	1	1	0	1	0	1
666	Female	40-49	1	0	2	Cockatiel	Nymphicus hollandicus	Female	Young Adult	1	Pet_store/breeder	Hand-rearing_by_owners	1	0	<2h	8-12h	1	7-11h	0	Rarely	Seeds & Pelletss	1	0	0	0	0	0
667	Female	40-49	1	0	2	Cockatiel	Nymphicus hollandicus	Male	Adult	0	Pet_store/breeder	Hand-rearing_by_owners	1	0	<2h	8-12h	1	7-11h	0	Rarely	Seeds & Pelletss	1	0	0	0	0	1
668	Female	≥50	1	0	2	Budgerigar	Melopsittacus undulatus	Female	Adult	0	Pet_store/breeder	Hand-rearing_by_pet_store_or_breeder	1	0	≥2h	8-12h	1	7-11h	0	Weekly	Seeds & Pelletss	1	0	0	1	0	0
669	Female	40-49	1	0	2	Peach-faced Lovebird	Agapornis roseicollis	Male	Adult	0	Pet_store/breeder	Hand-rearing_by_owners	0	0	≥2h	>12h	1	<3h	0	Weekly	Seeds & Pelletss	1	1	0	1	1	1
670	Female	40-49	1	1	3	Cockatiel	Nymphicus hollandicus	Female	Adult	0	Pet_store/breeder	Hand-rearing_by_pet_store_or_breeder	1	0	<2h	8-12h	1	7-11h	1	Weekly	Seeds	1	0	0	1	0	1
671	Female	18-39	0	1	2	Pearly parakeet	Pyrrhura lepida	Female	Juvenile/adolescent	1	Pet_store/breeder	Hand-rearing_by_pet_store_or_breeder	0	0	≥2h	8-12h	1	7-11h	0	Daily	Pellets	1	0	0	0	0	1
672	Female	40-49	0	0	2	Cockatiel	Nymphicus hollandicus	Male	Juvenile/adolescent	0	Pet_store/breeder	Hand-rearing_by_pet_store_or_breeder	0	0	<2h	<8h	1	7-11h	0	Weekly	Seeds & Pelletss	1	0	0	1	0	1
673	Female	≥50	0	0	3	Cockatiel	Nymphicus hollandicus	Female	Adult	0	Pet_store/breeder	Hand-rearing_by_owners	1	1	<2h	8-12h	1	3-7h	0	Weekly	Seeds & Pelletss	1	0	0	0	0	0
674	Female	≥50	0	1	2	African grey parrot	Psittacus erithacus	Male	Adult	0	Pet_store/breeder	Hand-rearing_by_pet_store_or_breeder	0	0	≥2h	8-12h	1	3-7h	0	Weekly	Pellets	1	0	0	0	0	0
675	Male	≥50	1	0	2	Budgerigar	Melopsittacus undulatus	Male	Young Adult	0	Pet_store/breeder	Hand-rearing_by_pet_store_or_breeder	0	0	≥2h	<8h	1	3-7h	0	Rarely	Seeds	1	1	0	1	0	0
676	Female	40-49	1	0	2	Barred Parakeet	Bolborhynchus lineola	Male	Young Adult	1	Pet_store/breeder	Hand-rearing_by_pet_store_or_breeder	0	0	≥2h	>12h	1	<3h	0	Weekly	Pellets	1	0	0	1	0	1
677	Female	≥50	0	0	1	Cockatiel	Nymphicus hollandicus	Male	Young Adult	0	Pet_store/breeder	Hand-rearing_by_pet_store_or_breeder	1	0	<2h	<8h	0	>11h	0	Rarely	Seeds & Pelletss	1	0	0	1	0	0
678	Female	40-49	0	0	2	Cockatiel	Nymphicus hollandicus	Male	Adult	0	Pet_store/breeder	Hand-rearing_by_pet_store_or_breeder	1	0	<2h	8-12h	0	7-11h	1	Rarely	Seeds & Pelletss	1	0	0	1	0	0
679	Female	40-49	1	1	4	Budgerigar	Melopsittacus undulatus	Male	Juvenile/adolescent	0	Pet_store/breeder	Hand-rearing_by_pet_store_or_breeder	0	0	<2h	8-12h	1	3-7h	0	Rarely	Seeds & Pelletss	1	0	0	1	0	0
680	Female	≥50	0	0	1	Green-cheeked parakeet	Pyrrhura molinae	Male	Young Adult	0	Pet_store/breeder	Hand-rearing_by_pet_store_or_breeder	0	0	≥2h	8-12h	1	<3h	0	Daily	Seeds & Pelletss	1	1	1	0	0	1
681	Female	40-49	1	0	2	Budgerigar	Melopsittacus undulatus	Female	Young Adult	0	Pet_store/breeder	Hand-rearing_by_owners	1	0	<2h	>12h	1	>11h	0	Weekly	Seeds	0	1	0	1	1	0
682	Female	18-39	1	0	2	Cockatiel	Nymphicus hollandicus	Male	Adult	1	Pet_store/breeder	Hand-rearing_by_pet_store_or_breeder	1	0	<2h	8-12h	1	>11h	0	Weekly	Seeds & Pelletss	1	0	0	1	0	0
683	Female	≥50	1	0	2	Budgerigar	Melopsittacus undulatus	Male	Young Adult	0	Pet_store/breeder	Hand-rearing_by_owners	1	0	<2h	>12h	1	7-11h	0	Weekly	Pellets	1	0	0	1	0	0
684	Female	≥50	1	1	4	Budgerigar	Melopsittacus undulatus	Male	Young Adult	0	Pet_store/breeder	Hand-rearing_by_pet_store_or_breeder	1	0	≥2h	8-12h	1	3-7h	1	Weekly	Seeds & Pelletss	1	0	0	1	0	0
685	Male	≥50	0	0	1	Cockatiel	Nymphicus hollandicus	Female	Young Adult	0	Pet_store/breeder	Hand-rearing_by_owners	0	Not cage	≥2h	>12h	0	7-11h	0	Rarely	Seeds	0	1	0	1	0	1
686	Female	≥50	1	0	2	Budgerigar	Melopsittacus undulatus	Female	Adult	0	Pet_store/breeder	Hand-rearing_by_owners	0	0	<2h	>12h	0	3-7h	0	Rarely	Pellets	1	0	0	1	0	0
687	Male	40-49	0	0	1	Budgerigar	Melopsittacus undulatus	Male	Adult	0	Pet_store/breeder	Hand-rearing_by_pet_store_or_breeder	1	0	Not let outside	8-12h	1	>11h	1	Rarely	Seeds & Pelletss	1	0	0	1	1	0
688	Female	≥50	1	1	4	Peach-faced Lovebird	Agapornis roseicollis	Male	Adult	0	Pet_store/breeder	Hand-rearing_by_pet_store_or_breeder	1	0	<2h	8-12h	1	3-7h	0	Daily	Seeds & Pelletss	0	0	0	0	0	0
689	Female	40-49	1	0	2	Cockatiel	Nymphicus hollandicus	Female	Young Adult	0	Pet_store/breeder	Hand-rearing_by_owners	0	0	≥2h	8-12h	1	3-7h	0	Rarely	Seeds & Pelletss	1	0	0	1	0	1
690	Female	40-49	1	0	2	Cockatiel	Nymphicus hollandicus	Male	Adult	0	Pet_store/breeder	Hand-rearing_by_pet_store_or_breeder	1	0	<2h	8-12h	1	3-7h	0	Weekly	Seeds & Pelletss	1	0	0	1	0	0
691	Female	40-49	0	0	1	Barred Parakeet	Bolborhynchus lineola	Female	Adult	0	Pet_store/breeder	Hand-rearing_by_owners	1	0	≥2h	8-12h	1	3-7h	0	Weekly	Seeds & Pelletss	1	0	0	1	0	0
692	Female	40-49	1	1	3	Cockatiel	Nymphicus hollandicus	Male	Young Adult	0	Pet_store/breeder	Hand-rearing_by_pet_store_or_breeder	1	0	<2h	8-12h	1	>11h	0	Rarely	Seeds	1	0	0	1	0	1
693	Female	18-39	1	0	2	Budgerigar	Melopsittacus undulatus	Male	Young Adult	0	Adopted	Hand-rearing_by_owners	0	0	≥2h	<8h	1	7-11h	0	Weekly	Seeds & Pelletss	1	0	0	1	0	1
694	Female	40-49	1	0	3	Pacific parrotlet	Forpus coelestis	Male	Adult	0	Pet_store/breeder	Hand-rearing_by_pet_store_or_breeder	0	0	<2h	>12h	1	<3h	0	Weekly	Pellets	1	0	0	1	0	1
695	Female	≥50	1	1	4	Cockatiel	Nymphicus hollandicus	Female	Adult	0	Pet_store/breeder	Hand-rearing_by_owners	0	0	<2h	<8h	1	3-7h	0	Rarely	Pellets	1	0	0	1	0	1
696	Female	40-49	0	0	3	Budgerigar	Melopsittacus undulatus	Male	Young Adult	0	Pet_store/breeder	Hand-rearing_by_pet_store_or_breeder	1	0	<2h	>12h	1	<3h	0	Rarely	Seeds	0	1	0	1	0	0
697	Male	≥50	1	1	4	Budgerigar	Melopsittacus undulatus	Male	Adult	0	Pet_store/breeder	Hand-rearing_by_owners	0	0	≥2h	>12h	1	<3h	0	Rarely	Pellets	1	0	0	1	1	1
698	Female	18-39	1	1	4	Cockatiel	Nymphicus hollandicus	Female	Juvenile/adolescent	0	Bred_at_home	Hand-rearing_by_owners	1	0	≥2h	8-12h	1	<3h	0	Weekly	Seeds & Pelletss	1	0	0	1	0	0
699	Female	≥50	1	1	4	Budgerigar	Melopsittacus undulatus	Male	Young Adult	0	Pet_store/breeder	Hand-rearing_by_owners	0	0	<2h	>12h	1	7-11h	0	Weekly	Pellets	1	0	0	0	0	1
700	Female	40-49	0	0	3	Cockatiel	Nymphicus hollandicus	Female	Young Adult	0	Pet_store/breeder	Hand-rearing_by_owners	1	0	<2h	8-12h	1	>11h	0	Weekly	Seeds & Pelletss	0	0	0	1	0	0
701	Female	40-49	1	1	3	Cockatiel	Nymphicus hollandicus	Male	Adult	0	Pet_store/breeder	Hand-rearing_by_owners	1	0	≥2h	8-12h	1	3-7h	0	Rarely	Seeds & Pelletss	1	1	0	1	0	1
702	Female	≥50	0	0	1	Cockatiel	Nymphicus hollandicus	Female	Adult	0	Adopted	Hand-rearing_by_owners	1	0	≥2h	8-12h	1	>11h	0	Daily	Seeds	1	0	0	1	0	1
703	Female	40-49	1	0	2	Cockatiel	Nymphicus hollandicus	Female	Young Adult	0	Pet_store/breeder	Hand-rearing_by_owners	0	0	≥2h	>12h	1	<3h	0	Weekly	Seeds & Pelletss	1	0	0	0	0	0
704	Female	40-49	1	0	2	Cockatiel	Nymphicus hollandicus	Male	Adult	0	Pet_store/breeder	Hand-rearing_by_owners	0	0	≥2h	<8h	1	7-11h	0	Rarely	Seeds	0	0	0	1	0	1
705	Female	≥50	1	0	2	Peach-faced Lovebird	Agapornis roseicollis	Male	Young Adult	0	Pet_store/breeder	Hand-rearing_by_pet_store_or_breeder	1	0	<2h	8-12h	1	3-7h	0	Weekly	Seeds & Pelletss	1	0	0	1	0	0
706	Female	40-49	0	0	3	Pacific parrotlet	Forpus coelestis	Female	Young Adult	0	Pet_store/breeder	Hand-rearing_by_pet_store_or_breeder	1	Not cage	≥2h	>12h	0	<3h	0	Rarely	Seeds & Pelletss	1	0	0	1	0	0
707	Female	40-49	0	0	1	Pacific parrotlet	Forpus coelestis	Female	Adult	0	Pet_store/breeder	Hand-rearing_by_pet_store_or_breeder	0	0	<2h	8-12h	1	3-7h	1	Daily	Seeds & Pelletss	1	0	0	0	0	0
708	Female	40-49	0	0	2	Budgerigar	Melopsittacus undulatus	Female	Young Adult	0	Bred_at_home	Parent-rearing	0	0	<2h	8-12h	1	3-7h	0	Rarely	Seeds & Pelletss	1	0	0	0	0	0
709	Female	40-49	0	0	1	Budgerigar	Melopsittacus undulatus	Female	Adult	0	Pet_store/breeder	Hand-rearing_by_owners	1	0	<2h	8-12h	1	3-7h	0	Rarely	Seeds	1	0	0	1	0	0
710	Male	18-39	0	0	3	Cockatiel	Nymphicus hollandicus	Female	Adult	0	Pet_store/breeder	Hand-rearing_by_pet_store_or_breeder	0	0	<2h	8-12h	1	7-11h	0	Weekly	Seeds & Pelletss	0	0	0	1	0	1
711	Female	≥50	1	1	3	Budgerigar	Melopsittacus undulatus	Male	Adult	0	Bred_at_home	Hand-rearing_by_owners	1	0	≥2h	8-12h	1	3-7h	0	Rarely	Seeds & Pelletss	1	0	0	1	1	0
712	Female	≥50	1	1	2	Peach-faced Lovebird	Agapornis roseicollis	Male	Adult	0	Pet_store/breeder	Hand-rearing_by_owners	0	0	Not let outside	8-12h	1	7-11h	0	Weekly	Pellets	0	0	0	0	0	0
713	Female	≥50	1	1	3	Peach-faced Lovebird	Agapornis roseicollis	Male	Adult	0	Pet_store/breeder	Hand-rearing_by_owners	0	0	<2h	8-12h	1	7-11h	0	Weekly	Seeds & Pelletss	1	1	0	0	0	0
714	Female	≥50	0	0	1	Peach-faced Lovebird	Agapornis roseicollis	Male	Young Adult	0	Pet_store/breeder	Hand-rearing_by_owners	0	0	≥2h	<8h	1	7-11h	0	Weekly	Seeds & Pelletss	1	1	0	1	0	1
715	Female	18-39	0	0	3	Peach-faced Lovebird	Agapornis roseicollis	Female	Adult	1	Pet_store/breeder	Hand-rearing_by_owners	1	0	<2h	8-12h	1	7-11h	0	Weekly	Pellets	0	0	1	1	0	0
716	Female	40-49	0	1	2	Cockatiel	Nymphicus hollandicus	Male	Adult	1	Pet_store/breeder	Hand-rearing_by_owners	1	0	<2h	8-12h	1	7-11h	0	Weekly	Pellets	0	0	0	0	0	0
717	Female	40-49	1	0	2	Peach-faced Lovebird	Agapornis roseicollis	Female	Adult	0	Pet_store/breeder	Hand-rearing_by_pet_store_or_breeder	0	0	<2h	8-12h	1	7-11h	0	Rarely	Seeds	1	1	0	1	0	0
718	Female	≥50	0	1	2	Peach-faced Lovebird	Agapornis roseicollis	Male	Adult	0	Pet_store/breeder	Hand-rearing_by_pet_store_or_breeder	1	0	<2h	8-12h	0	7-11h	0	Weekly	Seeds	0	0	0	1	0	0
719	Female	≥50	1	1	4	Pacific parrotlet	Forpus coelestis	Female	Young Adult	0	Pet_store/breeder	Hand-rearing_by_pet_store_or_breeder	0	0	<2h	8-12h	1	7-11h	0	Weekly	Seeds	1	0	0	0	0	0
720	Female	18-39	1	0	2	Cockatiel	Nymphicus hollandicus	Female	Adult	0	Pet_store/breeder	Hand-rearing_by_pet_store_or_breeder	1	0	<2h	8-12h	1	<3h	0	Rarely	Pellets	1	0	0	1	0	0
721	Female	18-39	1	0	2	Cockatiel	Nymphicus hollandicus	Female	Young Adult	0	Pet_store/breeder	Hand-rearing_by_owners	0	0	≥2h	8-12h	1	>11h	0	Rarely	Seeds & Pelletss	1	1	0	1	0	0
722	Female	≥50	0	0	1	African grey parrot	Psittacus erithacus	Male	Adult	0	Pet_store/breeder	Hand-rearing_by_owners	1	0	Not let outside	8-12h	0	3-7h	0	Weekly	Pellets	1	1	0	0	0	1
723	Female	40-49	1	0	2	Cockatiel	Nymphicus hollandicus	Male	Adult	0	Pet_store/breeder	Hand-rearing_by_pet_store_or_breeder	1	0	<2h	<8h	1	7-11h	0	Rarely	Seeds & Pelletss	1	0	0	1	0	1
724	Female	≥50	1	1	3	Budgerigar	Melopsittacus undulatus	Male	Young Adult	0	Pet_store/breeder	Hand-rearing_by_owners	1	0	<2h	8-12h	1	3-7h	1	Rarely	Seeds & Pelletss	1	0	0	1	0	0
725	Female	40-49	1	1	3	Green-cheeked parakeet	Pyrrhura molinae	Female	Young Adult	0	Pet_store/breeder	Hand-rearing_by_owners	1	0	≥2h	8-12h	1	3-7h	0	Daily	Seeds & Pelletss	1	0	0	1	0	1
726	Female	40-49	0	0	1	Peach-faced Lovebird	Agapornis roseicollis	Female	Adult	0	Pet_store/breeder	Hand-rearing_by_owners	0	0	<2h	8-12h	1	7-11h	0	Weekly	Seeds & Pelletss	1	1	1	1	0	0
727	Female	≥50	1	1	4	Budgerigar	Melopsittacus undulatus	Female	Adult	0	Pet_store/breeder	Hand-rearing_by_owners	1	0	<2h	>12h	1	<3h	0	Weekly	Pellets	1	0	0	0	0	1
728	Female	≥50	1	0	3	Peach-faced Lovebird	Agapornis roseicollis	Female	Young Adult	0	Pet_store/breeder	Hand-rearing_by_pet_store_or_breeder	1	0	<2h	8-12h	1	3-7h	1	Weekly	Seeds & Pelletss	1	0	0	1	0	0
729	Female	40-49	1	1	4	Peach-faced Lovebird	Agapornis roseicollis	Female	Young Adult	1	Pet_store/breeder	Hand-rearing_by_owners	1	0	<2h	>12h	1	3-7h	0	Weekly	Seeds & Pelletss	0	0	0	1	0	0
730	Male	≥50	1	1	2	Budgerigar	Melopsittacus undulatus	Male	Young Adult	0	Pet_store/breeder	Hand-rearing_by_owners	1	1	≥2h	8-12h	1	7-11h	0	Daily	Seeds & Pelletss	0	1	0	0	0	0
731	Female	≥50	1	0	2	Budgerigar	Melopsittacus undulatus	Male	Young Adult	0	Pet_store/breeder	Hand-rearing_by_owners	0	0	≥2h	>12h	1	<3h	1	Rarely	Seeds & Pelletss	1	0	0	1	0	1
732	Male	18-39	0	0	3	Budgerigar	Melopsittacus undulatus	Male	Adult	0	Pet_store/breeder	Hand-rearing_by_owners	0	0	<2h	8-12h	1	3-7h	1	Weekly	Seeds	1	0	0	1	0	1
733	Female	40-49	1	1	4	Budgerigar	Melopsittacus undulatus	Female	Young Adult	0	Pet_store/breeder	Hand-rearing_by_pet_store_or_breeder	0	0	<2h	8-12h	1	<3h	0	Rarely	Seeds	0	0	0	1	1	1
734	Female	≥50	1	1	4	Budgerigar	Melopsittacus undulatus	Female	Adult	0	Pet_store/breeder	Hand-rearing_by_owners	0	0	<2h	>12h	1	7-11h	0	Rarely	Seeds	1	0	0	1	1	0
735	Female	18-39	1	0	2	Cockatiel	Nymphicus hollandicus	Female	Young Adult	0	Pet_store/breeder	Hand-rearing_by_owners	1	0	≥2h	>12h	1	<3h	0	Rarely	Seeds & Pelletss	1	0	0	1	0	0
736	Female	≥50	1	0	2	Peach-faced Lovebird	Agapornis roseicollis	Female	Adult	0	Pet_store/breeder	Hand-rearing_by_owners	1	0	<2h	8-12h	1	<3h	1	Weekly	Seeds & Pelletss	0	0	0	1	0	0
737	Female	40-49	1	0	3	Peach-faced Lovebird	Agapornis roseicollis	Female	Adult	0	Pet_store/breeder	Hand-rearing_by_owners	1	0	<2h	8-12h	0	7-11h	0	Weekly	Seeds & Pelletss	1	0	0	1	0	0
738	Female	≥50	0	1	2	Budgerigar	Melopsittacus undulatus	Female	Adult	0	Pet_store/breeder	Hand-rearing_by_owners	1	0	<2h	>12h	1	<3h	0	Rarely	Seeds & Pelletss	1	0	0	0	0	1
739	Male	40-49	1	0	2	Cockatiel	Nymphicus hollandicus	Male	Adult	0	Pet_store/breeder	Hand-rearing_by_owners	1	0	<2h	8-12h	0	7-11h	0	Rarely	Seeds & Pelletss	0	1	0	1	0	1
740	Female	40-49	1	0	2	Green-cheeked parakeet	Pyrrhura molinae	Male	Young Adult	0	Pet_store/breeder	Hand-rearing_by_pet_store_or_breeder	1	0	<2h	8-12h	1	7-11h	0	Daily	Seeds & Pelletss	1	0	0	1	0	0
741	Female	40-49	1	0	2	Peach-faced Lovebird	Agapornis roseicollis	Female	Adult	0	Pet_store/breeder	Hand-rearing_by_pet_store_or_breeder	0	0	≥2h	>12h	1	3-7h	0	Weekly	Seeds & Pelletss	1	0	0	1	0	1
742	Female	≥50	1	0	2	Budgerigar	Melopsittacus undulatus	Male	Juvenile/adolescent	0	Pet_store/breeder	Hand-rearing_by_owners	0	0	≥2h	>12h	1	<3h	0	Weekly	Seeds & Pelletss	1	0	0	0	0	0
743	Female	≥50	1	0	2	Peach-faced Lovebird	Agapornis roseicollis	Male	Adult	0	Adopted	Hand-rearing_by_owners	1	0	≥2h	<8h	1	7-11h	0	Daily	Seeds	1	0	1	0	0	0
744	Male	≥50	1	1	3	Budgerigar	Melopsittacus undulatus	Female	Adult	0	Pet_store/breeder	Hand-rearing_by_pet_store_or_breeder	1	0	≥2h	8-12h	1	>11h	0	Rarely	Seeds	0	0	1	1	1	0
745	Female	≥50	1	0	2	Peach-faced Lovebird	Agapornis roseicollis	Female	Adult	0	Pet_store/breeder	Hand-rearing_by_owners	1	0	<2h	>12h	1	<3h	0	Weekly	Seeds	0	1	0	1	0	0
746	Female	≥50	1	0	2	Cockatiel	Nymphicus hollandicus	Female	Adult	0	Pet_store/breeder	Hand-rearing_by_owners	1	0	<2h	>12h	1	<3h	0	Weekly	Pellets	0	0	0	0	0	1
747	Female	40-49	1	0	2	Cockatiel	Nymphicus hollandicus	Female	Juvenile/adolescent	1	Pet_store/breeder	Hand-rearing_by_owners	1	1	<2h	8-12h	1	7-11h	0	Weekly	Seeds & Pelletss	1	0	1	1	0	0
748	Female	≥50	1	0	3	Budgerigar	Melopsittacus undulatus	Male	Adult	0	Pet_store/breeder	Hand-rearing_by_pet_store_or_breeder	1	0	<2h	>12h	1	3-7h	0	Daily	Seeds & Pelletss	1	0	0	1	1	0
749	Female	18-39	1	0	2	Cockatiel	Nymphicus hollandicus	Male	Adult	0	Pet_store/breeder	Hand-rearing_by_owners	1	0	<2h	<8h	1	>11h	0	Rarely	Seeds & Pelletss	1	0	0	1	0	1
750	Female	≥50	1	1	3	Green-cheeked parakeet	Pyrrhura molinae	Male	Young Adult	0	Pet_store/breeder	Hand-rearing_by_pet_store_or_breeder	1	0	≥2h	8-12h	1	3-7h	0	Weekly	Seeds & Pelletss	1	0	0	0	0	1
751	Female	40-49	0	0	2	Budgerigar	Melopsittacus undulatus	Male	Young Adult	0	Pet_store/breeder	Hand-rearing_by_owners	0	0	<2h	8-12h	1	<3h	0	Weekly	Pellets	1	0	0	1	0	1
752	Male	≥50	0	0	1	Budgerigar	Melopsittacus undulatus	Male	Adult	0	Adopted	Hand-rearing_by_owners	0	1	<2h	8-12h	1	<3h	0	Weekly	Seeds & Pelletss	1	0	0	0	1	0
753	Male	≥50	1	0	2	Green-cheeked parakeet	Pyrrhura molinae	Male	Young Adult	0	Pet_store/breeder	Hand-rearing_by_owners	0	0	<2h	8-12h	0	3-7h	1	Weekly	Seeds & Pelletss	1	0	0	1	0	1
754	Female	40-49	0	0	3	Pacific parrotlet	Forpus coelestis	Male	Adult	0	Pet_store/breeder	Hand-rearing_by_owners	1	0	≥2h	8-12h	1	3-7h	0	Weekly	Seeds & Pelletss	0	1	1	1	0	1
755	Female	≥50	0	0	4	Peach-faced Lovebird	Agapornis roseicollis	Male	Young Adult	0	Pet_store/breeder	Hand-rearing_by_owners	0	Not cage	≥2h	8-12h	0	<3h	0	Weekly	Seeds	1	0	0	1	0	1
756	Female	≥50	0	1	2	Peach-faced Lovebird	Agapornis roseicollis	Male	Young Adult	0	Bred_at_home	Parent-rearing	1	0	≥2h	>12h	1	<3h	0	Daily	Seeds & Pelletss	1	1	0	0	0	0
757	Female	40-49	0	0	2	Budgerigar	Melopsittacus undulatus	Male	Adult	0	Pet_store/breeder	Hand-rearing_by_owners	0	0	≥2h	8-12h	1	<3h	0	Rarely	Seeds & Pelletss	1	1	0	1	0	0
758	Female	≥50	1	0	2	Budgerigar	Melopsittacus undulatus	Female	Adult	0	Pet_store/breeder	Hand-rearing_by_owners	1	0	≥2h	8-12h	1	3-7h	0	Weekly	Seeds	1	0	0	1	0	0
759	Female	40-49	0	0	1	Pacific parrotlet	Forpus coelestis	Male	Adult	0	Adopted	Hand-rearing_by_owners	1	0	<2h	>12h	1	<3h	0	Weekly	Seeds & Pelletss	1	0	0	1	0	0
760	Female	40-49	0	1	2	Budgerigar	Melopsittacus undulatus	Female	Adult	0	Adopted	Hand-rearing_by_owners	1	1	≥2h	>12h	1	<3h	0	Weekly	Seeds	1	0	0	1	0	0
761	Female	≥50	1	1	4	Cockatiel	Nymphicus hollandicus	Female	Young Adult	0	Pet_store/breeder	Hand-rearing_by_owners	1	0	≥2h	8-12h	1	3-7h	0	Rarely	Seeds & Pelletss	1	0	0	1	1	0
762	Female	≥50	1	1	3	Green-cheeked parakeet	Pyrrhura molinae	Male	Young Adult	0	Pet_store/breeder	Hand-rearing_by_pet_store_or_breeder	1	0	<2h	8-12h	1	<3h	0	Weekly	Seeds & Pelletss	1	0	0	0	0	1
763	Male	40-49	0	0	1	Cockatiel	Nymphicus hollandicus	Male	Young Adult	0	Pet_store/breeder	Hand-rearing_by_pet_store_or_breeder	1	1	<2h	8-12h	0	7-11h	0	Rarely	Seeds	1	1	0	1	1	0
764	Female	≥50	1	1	3	Peach-faced Lovebird	Agapornis roseicollis	Female	Young Adult	0	Pet_store/breeder	Hand-rearing_by_pet_store_or_breeder	0	0	≥2h	8-12h	0	<3h	0	Weekly	Seeds & Pelletss	1	0	0	1	0	0
765	Female	40-49	1	1	3	Peach-faced Lovebird	Agapornis roseicollis	Male	Young Adult	0	Pet_store/breeder	Hand-rearing_by_pet_store_or_breeder	0	0	<2h	8-12h	1	3-7h	0	Daily	Seeds & Pelletss	0	0	1	1	0	1
766	Female	40-49	1	0	2	Cockatiel	Nymphicus hollandicus	Male	Adult	0	Pet_store/breeder	Hand-rearing_by_owners	0	0	≥2h	8-12h	1	3-7h	1	Rarely	Seeds & Pelletss	1	0	0	1	0	1
767	Female	18-39	0	0	3	Budgerigar	Melopsittacus undulatus	Female	Adult	0	Pet_store/breeder	Hand-rearing_by_pet_store_or_breeder	1	0	<2h	8-12h	0	7-11h	1	Rarely	Seeds & Pelletss	1	0	0	1	1	0
768	Female	40-49	1	0	2	African grey parrot	Psittacus erithacus	Male	Adult	0	Pet_store/breeder	Hand-rearing_by_owners	1	0	≥2h	8-12h	1	<3h	1	Weekly	Seeds & Pelletss	1	0	0	1	0	0
769	Female	40-49	0	1	2	African grey parrot	Psittacus erithacus	Female	Juvenile/adolescent	1	Pet_store/breeder	Hand-rearing_by_owners	1	1	<2h	8-12h	0	7-11h	0	Daily	Seeds & Pelletss	1	0	0	0	0	0
770	Female	18-39	1	0	2	Budgerigar	Melopsittacus undulatus	Female	Young Adult	0	Pet_store/breeder	Hand-rearing_by_pet_store_or_breeder	1	0	<2h	8-12h	1	3-7h	0	Daily	Pellets	1	0	0	1	0	0
771	Female	40-49	1	1	3	Budgerigar	Melopsittacus undulatus	Male	Adult	0	Pet_store/breeder	Hand-rearing_by_pet_store_or_breeder	0	0	≥2h	>12h	1	3-7h	0	Weekly	Seeds & Pelletss	1	0	0	1	0	0
772	Female	40-49	1	1	3	Budgerigar	Melopsittacus undulatus	Male	Young Adult	0	Pet_store/breeder	Hand-rearing_by_pet_store_or_breeder	0	0	<2h	<8h	1	<3h	0	Weekly	Seeds & Pelletss	1	0	0	1	0	0
773	Male	40-49	1	0	2	Budgerigar	Melopsittacus undulatus	Female	Young Adult	0	Pet_store/breeder	Hand-rearing_by_pet_store_or_breeder	1	0	<2h	<8h	1	3-7h	0	Weekly	Seeds & Pelletss	1	0	0	0	1	1
774	Female	40-49	0	0	2	Cockatiel	Nymphicus hollandicus	Female	Young Adult	0	Pet_store/breeder	Hand-rearing_by_owners	1	0	<2h	8-12h	0	<3h	0	Weekly	Seeds & Pelletss	1	1	0	1	0	1
775	Male	≥50	1	0	2	Green-cheeked parakeet	Pyrrhura molinae	Male	Adult	0	Pet_store/breeder	Hand-rearing_by_owners	1	0	≥2h	8-12h	0	3-7h	0	Weekly	Seeds & Pelletss	0	1	0	0	0	0
776	Female	18-39	0	0	3	Budgerigar	Melopsittacus undulatus	Male	Adult	0	Pet_store/breeder	Hand-rearing_by_owners	1	0	≥2h	8-12h	1	3-7h	0	Weekly	Seeds	1	0	0	1	0	0
777	Female	40-49	1	0	2	Green-cheeked parakeet	Pyrrhura molinae	Female	Adult	0	Pet_store/breeder	Hand-rearing_by_pet_store_or_breeder	1	0	≥2h	8-12h	1	<3h	0	Rarely	Pellets	0	0	0	1	0	1
778	Male	18-39	1	0	2	Budgerigar	Melopsittacus undulatus	Male	Young Adult	0	Pet_store/breeder	Hand-rearing_by_pet_store_or_breeder	1	0	<2h	8-12h	1	7-11h	0	Weekly	Seeds & Pelletss	1	0	0	1	0	0
779	Female	≥50	1	0	2	Budgerigar	Melopsittacus undulatus	Male	Adult	0	Pet_store/breeder	Hand-rearing_by_owners	1	0	<2h	8-12h	1	<3h	0	Weekly	Seeds	1	0	0	1	0	0
780	Female	≥50	1	0	2	Budgerigar	Melopsittacus undulatus	Male	Adult	0	Pet_store/breeder	Hand-rearing_by_owners	1	0	≥2h	8-12h	1	3-7h	0	Rarely	Seeds & Pelletss	1	0	0	1	1	0
781	Female	≥50	1	0	2	Peach-faced Lovebird	Agapornis roseicollis	Male	Adult	0	Pet_store/breeder	Hand-rearing_by_pet_store_or_breeder	0	0	<2h	>12h	1	<3h	0	Rarely	Seeds & Pelletss	1	0	0	1	0	1
782	Female	≥50	1	1	4	Budgerigar	Melopsittacus undulatus	Male	Adult	0	Pet_store/breeder	Hand-rearing_by_pet_store_or_breeder	0	0	≥2h	8-12h	1	<3h	0	Rarely	Seeds	1	1	0	0	0	1
783	Female	≥50	0	1	2	Cockatiel	Nymphicus hollandicus	Male	Young Adult	0	Pet_store/breeder	Hand-rearing_by_owners	1	0	<2h	8-12h	1	7-11h	0	Weekly	Pellets	1	1	0	0	0	0
784	Female	≥50	1	1	4	Cockatiel	Nymphicus hollandicus	Male	Young Adult	0	Pet_store/breeder	Hand-rearing_by_owners	1	0	<2h	<8h	1	7-11h	0	Rarely	Seeds	0	0	0	1	0	0
785	Female	40-49	1	1	4	Cockatiel	Nymphicus hollandicus	Male	Juvenile/adolescent	0	Pet_store/breeder	Hand-rearing_by_pet_store_or_breeder	0	0	<2h	8-12h	1	<3h	0	Rarely	Pellets	1	0	0	0	0	1
786	Female	40-49	1	0	2	Peach-faced Lovebird	Agapornis roseicollis	Female	Adult	0	Pet_store/breeder	Hand-rearing_by_pet_store_or_breeder	1	0	≥2h	<8h	1	7-11h	0	Weekly	Seeds & Pelletss	1	0	0	1	0	0
787	Female	≥50	0	0	1	Budgerigar	Melopsittacus undulatus	Male	Adult	0	Bred_at_home	Parent-rearing	0	0	≥2h	8-12h	0	7-11h	0	Rarely	Seeds & Pelletss	0	0	0	0	0	0
788	Female	40-49	1	1	3	Peach-faced Lovebird	Agapornis roseicollis	Female	Adult	0	Bred_at_home	Hand-rearing_by_owners	1	0	Not let outside	8-12h	0	<3h	0	Weekly	Seeds	1	0	0	0	0	0
789	Female	40-49	1	0	2	Peach-faced Lovebird	Agapornis roseicollis	Male	Young Adult	0	Pet_store/breeder	Hand-rearing_by_pet_store_or_breeder	1	0	≥2h	>12h	1	<3h	0	Weekly	Seeds	1	1	1	1	0	0
790	Female	≥50	0	0	2	Budgerigar	Melopsittacus undulatus	Male	Adult	0	Pet_store/breeder	Hand-rearing_by_owners	0	0	<2h	8-12h	1	7-11h	0	Weekly	Seeds	1	0	0	1	0	0
791	Female	≥50	1	1	2	Cockatiel	Nymphicus hollandicus	Male	Adult	0	Pet_store/breeder	Hand-rearing_by_owners	1	0	≥2h	8-12h	1	3-7h	0	Rarely	Seeds & Pelletss	1	0	0	1	0	1
792	Female	18-39	0	0	4	Budgerigar	Melopsittacus undulatus	Male	Adult	0	Pet_store/breeder	Hand-rearing_by_owners	0	0	<2h	>12h	1	3-7h	0	Rarely	Seeds & Pelletss	1	0	0	1	0	1
793	Female	18-39	1	0	2	Budgerigar	Melopsittacus undulatus	Male	Adult	0	Pet_store/breeder	Hand-rearing_by_owners	1	0	Not let outside	<8h	1	7-11h	0	Rarely	Pellets	0	0	0	0	0	0
794	Female	18-39	1	0	2	Budgerigar	Melopsittacus undulatus	Female	Adult	0	Pet_store/breeder	Hand-rearing_by_pet_store_or_breeder	1	0	Not let outside	<8h	1	7-11h	0	Weekly	Pellets	0	0	0	0	0	1
795	Female	18-39	0	0	3	Budgerigar	Melopsittacus undulatus	Female	Adult	0	Pet_store/breeder	Hand-rearing_by_pet_store_or_breeder	1	0	≥2h	<8h	0	7-11h	0	Rarely	Seeds	0	0	0	0	0	0
796	Female	18-39	0	0	1	Budgerigar	Melopsittacus undulatus	Male	Adult	0	Pet_store/breeder	Hand-rearing_by_owners	1	0	<2h	8-12h	1	7-11h	0	Weekly	Seeds & Pelletss	1	0	1	1	1	1
797	Female	40-49	1	1	4	Budgerigar	Melopsittacus undulatus	Female	Adult	0	Pet_store/breeder	Hand-rearing_by_owners	1	1	≥2h	<8h	1	<3h	0	Weekly	Seeds	1	0	0	1	0	1
798	Female	≥50	1	1	4	Budgerigar	Melopsittacus undulatus	Male	Adult	0	Pet_store/breeder	Hand-rearing_by_owners	1	0	<2h	<8h	1	<3h	0	Weekly	Seeds	1	0	0	1	0	0
799	Female	40-49	1	1	4	Budgerigar	Melopsittacus undulatus	Male	Young Adult	0	Pet_store/breeder	Hand-rearing_by_owners	0	0	<2h	8-12h	1	3-7h	0	Rarely	Seeds & Pelletss	1	0	0	1	0	1
800	Female	40-49	0	0	3	Budgerigar	Melopsittacus undulatus	Female	Adult	0	Pet_store/breeder	Hand-rearing_by_owners	1	0	Not let outside	8-12h	1	3-7h	0	Weekly	Seeds	1	0	0	1	1	0
801	Male	≥50	1	1	3	Budgerigar	Melopsittacus undulatus	Male	Adult	0	Pet_store/breeder	Hand-rearing_by_owners	1	0	<2h	<8h	1	3-7h	0	Rarely	Seeds & Pelletss	1	1	0	1	0	0
802	Female	40-49	0	0	3	Cockatiel	Nymphicus hollandicus	Female	Young Adult	0	Pet_store/breeder	Hand-rearing_by_pet_store_or_breeder	1	0	≥2h	>12h	1	3-7h	0	Weekly	Pellets	1	0	0	1	0	1
803	Female	40-49	0	1	2	Budgerigar	Melopsittacus undulatus	Male	Young Adult	0	Pet_store/breeder	Hand-rearing_by_pet_store_or_breeder	1	0	<2h	<8h	1	7-11h	0	Rarely	Seeds & Pelletss	1	0	0	1	1	1
804	Female	40-49	1	0	3	Budgerigar	Melopsittacus undulatus	Male	Young Adult	0	Pet_store/breeder	Hand-rearing_by_owners	0	0	<2h	>12h	1	<3h	0	Rarely	Seeds & Pelletss	1	0	0	1	1	0
805	Female	≥50	0	0	2	Budgerigar	Melopsittacus undulatus	Male	Young Adult	1	Bred_at_home	Hand-rearing_by_pet_store_or_breeder	1	1	<2h	<8h	1	3-7h	0	Rarely	Seeds	1	0	0	1	1	0
806	Female	≥50	1	0	2	Green-cheeked parakeet	Pyrrhura molinae	Male	Adult	0	Pet_store/breeder	Hand-rearing_by_owners	1	0	≥2h	<8h	0	7-11h	0	Weekly	Seeds & Pelletss	0	0	0	1	0	0
807	Female	40-49	1	1	2	Peach-faced Lovebird	Agapornis roseicollis	Female	Young Adult	0	Pet_store/breeder	Hand-rearing_by_owners	1	0	<2h	>12h	1	<3h	1	Daily	Seeds & Pelletss	1	0	1	1	1	0
808	Female	18-39	1	1	4	African grey parrot	Psittacus erithacus	Male	Young Adult	1	Pet_store/breeder	Hand-rearing_by_pet_store_or_breeder	0	0	≥2h	8-12h	0	3-7h	0	Daily	Seeds & Pelletss	1	1	0	1	0	1
809	Female	40-49	1	0	2	Budgerigar	Melopsittacus undulatus	Male	Young Adult	0	Pet_store/breeder	Hand-rearing_by_owners	0	0	<2h	8-12h	1	3-7h	0	Weekly	Seeds	1	0	0	1	1	1
810	Female	40-49	1	1	3	Peach-faced Lovebird	Agapornis roseicollis	Male	Young Adult	0	Pet_store/breeder	Hand-rearing_by_pet_store_or_breeder	1	0	≥2h	>12h	1	<3h	1	Weekly	Seeds & Pelletss	1	0	1	1	0	1
811	Female	18-39	0	0	3	Peach-faced Lovebird	Agapornis roseicollis	Male	Adult	0	Pet_store/breeder	Hand-rearing_by_owners	0	0	<2h	8-12h	1	<3h	0	Weekly	Pellets	1	0	0	1	0	0
812	Female	40-49	0	0	2	Budgerigar	Melopsittacus undulatus	Male	Young Adult	0	Pet_store/breeder	Hand-rearing_by_owners	0	0	<2h	8-12h	1	<3h	0	Rarely	Seeds & Pelletss	1	0	0	0	1	0
813	Female	40-49	1	1	3	Peach-faced Lovebird	Agapornis roseicollis	Female	Young Adult	0	Pet_store/breeder	Hand-rearing_by_pet_store_or_breeder	1	0	≥2h	>12h	1	<3h	1	Weekly	Seeds	1	0	0	1	1	1
814	Female	≥50	1	1	3	Budgerigar	Melopsittacus undulatus	Female	Adult	0	Pet_store/breeder	Hand-rearing_by_owners	0	0	≥2h	>12h	1	<3h	0	Weekly	Seeds & Pelletss	1	0	0	1	0	0
815	Female	18-39	0	0	2	Budgerigar	Melopsittacus undulatus	Male	Adult	0	Pet_store/breeder	Hand-rearing_by_owners	1	0	≥2h	>12h	1	3-7h	0	Rarely	Seeds & Pelletss	1	0	0	1	0	0
816	Female	40-49	1	1	4	Budgerigar	Melopsittacus undulatus	Female	Young Adult	0	Pet_store/breeder	Hand-rearing_by_pet_store_or_breeder	1	0	<2h	<8h	1	7-11h	0	Rarely	Seeds	1	0	0	1	0	0
817	Female	18-39	0	0	1	Peach-faced Lovebird	Agapornis roseicollis	Male	Adult	0	Pet_store/breeder	Hand-rearing_by_owners	1	0	<2h	<8h	1	7-11h	0	Weekly	Seeds & Pelletss	1	0	0	0	0	1
818	Female	≥50	0	1	1	Cockatiel	Nymphicus hollandicus	Male	Young Adult	0	Pet_store/breeder	Hand-rearing_by_pet_store_or_breeder	1	1	≥2h	8-12h	1	7-11h	0	Rarely	Seeds & Pelletss	1	0	0	1	0	1
819	Female	18-39	1	0	2	Cockatiel	Nymphicus hollandicus	Male	Juvenile/adolescent	0	Pet_store/breeder	Hand-rearing_by_owners	1	0	<2h	8-12h	1	3-7h	0	Rarely	Seeds	1	0	0	1	0	1
820	Female	≥50	0	0	1	Salmon-crested cockatoo	Cacatua moluccensis	Female	Adult	0	Pet_store/breeder	Hand-rearing_by_owners	1	0	<2h	8-12h	0	>11h	0	Rarely	Seeds & Pelletss	1	0	1	0	0	0
821	Female	≥50	1	1	2	Budgerigar	Melopsittacus undulatus	Male	Adult	0	Pet_store/breeder	Hand-rearing_by_pet_store_or_breeder	1	0	Not let outside	8-12h	0	3-7h	0	Weekly	Seeds	1	0	0	1	0	0
822	Female	≥50	1	1	4	Cockatiel	Nymphicus hollandicus	Female	Young Adult	0	Pet_store/breeder	Hand-rearing_by_pet_store_or_breeder	0	0	≥2h	>12h	1	3-7h	0	Weekly	Seeds & Pelletss	1	1	0	1	0	1
823	Female	≥50	0	0	1	Peach-faced Lovebird	Agapornis roseicollis	Male	Adult	0	Pet_store/breeder	Hand-rearing_by_owners	1	0	<2h	8-12h	0	7-11h	1	Weekly	Seeds & Pelletss	1	1	1	1	0	0
824	Female	40-49	1	0	2	Budgerigar	Melopsittacus undulatus	Male	Adult	0	Pet_store/breeder	Hand-rearing_by_pet_store_or_breeder	0	0	<2h	>12h	1	7-11h	0	Weekly	Seeds	1	0	0	1	1	0
825	Female	40-49	1	1	4	Budgerigar	Melopsittacus undulatus	Female	Young Adult	0	Pet_store/breeder	Hand-rearing_by_owners	1	0	<2h	<8h	1	3-7h	1	Weekly	Seeds & Pelletss	1	0	0	1	1	1
826	Female	40-49	1	0	2	Budgerigar	Melopsittacus undulatus	Female	Adult	0	Adopted	Hand-rearing_by_owners	1	0	<2h	8-12h	0	>11h	1	Rarely	Seeds & Pelletss	1	1	0	0	1	0
827	Female	≥50	1	0	2	Budgerigar	Melopsittacus undulatus	Female	Young Adult	0	Pet_store/breeder	Hand-rearing_by_owners	1	0	≥2h	>12h	1	<3h	0	Weekly	Seeds & Pelletss	1	1	0	0	0	0
828	Female	≥50	1	0	2	Salmon-crested cockatoo	Cacatua moluccensis	Male	Juvenile/adolescent	0	Pet_store/breeder	Hand-rearing_by_pet_store_or_breeder	1	0	≥2h	8-12h	1	7-11h	0	Rarely	Seeds & Pelletss	1	0	0	0	0	0
829	Female	40-49	0	0	1	Budgerigar	Melopsittacus undulatus	Female	Adult	0	Adopted	Hand-rearing_by_owners	1	0	≥2h	<8h	1	3-7h	0	Rarely	Seeds & Pelletss	1	0	0	0	0	1
830	Female	40-49	1	1	4	Cockatiel	Nymphicus hollandicus	Male	Young Adult	0	Pet_store/breeder	Hand-rearing_by_pet_store_or_breeder	1	0	≥2h	<8h	1	<3h	0	Weekly	Seeds & Pelletss	1	0	0	0	1	1
831	Female	≥50	1	0	2	Cockatiel	Nymphicus hollandicus	Male	Adult	0	Pet_store/breeder	Hand-rearing_by_owners	1	0	<2h	8-12h	1	7-11h	0	Weekly	Seeds	1	0	1	0	0	0
832	Female	40-49	0	0	3	Budgerigar	Melopsittacus undulatus	Male	Young Adult	0	Bred_at_home	Hand-rearing_by_owners	0	1	<2h	>12h	1	<3h	0	Weekly	Seeds & Pelletss	1	0	0	0	0	0
833	Male	≥50	1	1	4	Cockatiel	Nymphicus hollandicus	Female	Juvenile/adolescent	0	Adopted	Hand-rearing_by_pet_store_or_breeder	0	0	<2h	<8h	1	<3h	0	Weekly	Seeds & Pelletss	1	0	0	1	0	1
834	Female	≥50	1	1	3	African grey parrot	Psittacus erithacus	Male	Young Adult	0	Pet_store/breeder	Hand-rearing_by_owners	0	0	≥2h	8-12h	1	<3h	1	Weekly	Seeds & Pelletss	1	1	1	1	0	0
835	Female	≥50	0	0	1	Budgerigar	Melopsittacus undulatus	Female	Young Adult	0	Pet_store/breeder	Hand-rearing_by_owners	0	0	≥2h	>12h	1	3-7h	0	Weekly	Seeds	1	0	0	1	1	0
836	Female	40-49	1	0	2	Peach-faced Lovebird	Agapornis roseicollis	Female	Adult	0	Pet_store/breeder	Hand-rearing_by_owners	1	0	<2h	<8h	1	7-11h	0	Rarely	Seeds	1	0	0	1	0	0
837	Female	≥50	1	1	4	Budgerigar	Melopsittacus undulatus	Male	Adult	0	Bred_at_home	Hand-rearing_by_owners	1	1	<2h	8-12h	1	<3h	0	Weekly	Seeds	1	0	0	1	0	1
838	Female	18-39	1	0	2	Budgerigar	Melopsittacus undulatus	Male	Young Adult	0	Bred_at_home	Hand-rearing_by_owners	1	0	≥2h	8-12h	0	3-7h	0	Weekly	Seeds & Pelletss	1	0	0	1	0	0
839	Female	40-49	0	0	2	Budgerigar	Melopsittacus undulatus	Male	Adult	0	Pet_store/breeder	Hand-rearing_by_pet_store_or_breeder	1	0	<2h	>12h	1	<3h	0	Weekly	Seeds	1	0	0	1	0	1
840	Female	40-49	0	0	1	Budgerigar	Melopsittacus undulatus	Male	Adult	0	Pet_store/breeder	Hand-rearing_by_owners	0	0	≥2h	8-12h	1	7-11h	0	Rarely	Seeds & Pelletss	1	0	0	1	0	0
841	Female	18-39	0	0	1	Budgerigar	Melopsittacus undulatus	Female	Adult	0	Pet_store/breeder	Hand-rearing_by_owners	0	0	<2h	8-12h	1	7-11h	0	Rarely	Pellets	1	0	0	1	1	0
842	Female	40-49	0	0	4	Budgerigar	Melopsittacus undulatus	Female	Young Adult	0	Pet_store/breeder	Hand-rearing_by_owners	1	0	≥2h	8-12h	1	3-7h	0	Daily	Seeds & Pelletss	1	1	0	1	0	0
843	Female	≥50	0	0	1	Budgerigar	Melopsittacus undulatus	Male	Young Adult	0	Pet_store/breeder	Hand-rearing_by_owners	0	0	<2h	>12h	1	>11h	1	Weekly	Seeds & Pelletss	1	0	0	1	0	0
844	Female	≥50	1	1	4	Budgerigar	Melopsittacus undulatus	Female	Adult	0	Pet_store/breeder	Hand-rearing_by_owners	0	0	<2h	8-12h	1	<3h	0	Daily	Seeds & Pelletss	1	0	0	1	0	0
845	Female	40-49	1	0	2	African grey parrot	Psittacus erithacus	Male	Juvenile/adolescent	1	Pet_store/breeder	Hand-rearing_by_owners	1	0	≥2h	<8h	0	<3h	1	Daily	Seeds & Pelletss	1	1	0	0	0	0
846	Female	18-39	1	1	2	Budgerigar	Melopsittacus undulatus	Female	Young Adult	0	Pet_store/breeder	Hand-rearing_by_pet_store_or_breeder	1	0	<2h	>12h	1	7-11h	1	Rarely	Seeds & Pelletss	1	0	0	1	0	0
847	Female	40-49	0	0	4	Budgerigar	Melopsittacus undulatus	Male	Adult	0	Adopted	Hand-rearing_by_owners	1	1	≥2h	<8h	1	<3h	0	Rarely	Seeds & Pelletss	1	1	0	1	0	0
848	Female	40-49	1	1	4	Peach-faced Lovebird	Agapornis roseicollis	Male	Juvenile/adolescent	0	Pet_store/breeder	Hand-rearing_by_owners	1	0	<2h	8-12h	1	3-7h	0	Weekly	Pellets	0	0	0	1	1	1
849	Male	≥50	1	1	2	Green-cheeked parakeet	Pyrrhura molinae	Male	Adult	0	Pet_store/breeder	Hand-rearing_by_owners	0	0	≥2h	<8h	1	<3h	0	Weekly	Seeds	1	0	0	1	0	0
850	Female	≥50	1	1	3	Cockatiel	Nymphicus hollandicus	Female	Juvenile/adolescent	0	Pet_store/breeder	Hand-rearing_by_pet_store_or_breeder	1	0	≥2h	8-12h	1	3-7h	0	Weekly	Seeds & Pelletss	1	0	0	1	0	1
851	Female	40-49	1	0	3	Cockatiel	Nymphicus hollandicus	Male	Adult	0	Pet_store/breeder	Hand-rearing_by_pet_store_or_breeder	1	0	<2h	>12h	0	<3h	0	Weekly	Seeds	1	0	0	1	0	1
852	Female	18-39	0	0	3	Cockatiel	Nymphicus hollandicus	Female	Adult	0	Pet_store/breeder	Hand-rearing_by_owners	0	0	<2h	>12h	1	3-7h	0	Rarely	Pellets	0	0	0	1	1	0
853	Female	≥50	1	1	3	Budgerigar	Melopsittacus undulatus	Female	Adult	0	Pet_store/breeder	Hand-rearing_by_owners	1	0	≥2h	8-12h	1	3-7h	0	Rarely	Seeds	1	0	0	0	0	1
854	Female	≥50	1	1	3	Green-cheeked parakeet	Pyrrhura molinae	Female	Juvenile/adolescent	1	Pet_store/breeder	Hand-rearing_by_owners	0	0	≥2h	8-12h	1	<3h	0	Daily	Seeds & Pelletss	1	0	0	0	0	0
855	Female	40-49	1	0	2	Pacific parrotlet	Forpus coelestis	Male	Adult	0	Pet_store/breeder	Hand-rearing_by_owners	1	0	<2h	8-12h	0	<3h	0	Weekly	Seeds & Pelletss	1	0	0	1	0	1
856	Female	≥50	1	0	2	Budgerigar	Melopsittacus undulatus	Male	Adult	0	Pet_store/breeder	Hand-rearing_by_owners	0	0	<2h	8-12h	1	>11h	0	Rarely	Seeds	1	0	0	1	0	0
857	Female	18-39	1	0	2	Budgerigar	Melopsittacus undulatus	Male	Young Adult	0	Pet_store/breeder	Hand-rearing_by_pet_store_or_breeder	0	0	<2h	8-12h	1	7-11h	0	Weekly	Seeds & Pelletss	1	0	0	1	0	0
858	Female	40-49	1	0	2	Cockatiel	Nymphicus hollandicus	Male	Young Adult	0	Pet_store/breeder	Hand-rearing_by_pet_store_or_breeder	1	1	≥2h	8-12h	1	7-11h	1	Weekly	Seeds	0	0	0	1	0	0
859	Female	18-39	0	0	4	Budgerigar	Melopsittacus undulatus	Male	Adult	0	Pet_store/breeder	Hand-rearing_by_owners	0	0	<2h	8-12h	1	<3h	0	Weekly	Seeds & Pelletss	1	0	0	0	0	0
860	Female	40-49	1	1	2	Cockatiel	Nymphicus hollandicus	Female	Adult	0	Pet_store/breeder	Hand-rearing_by_pet_store_or_breeder	0	0	<2h	8-12h	1	3-7h	0	Rarely	Seeds & Pelletss	1	0	0	1	0	0
861	Female	40-49	0	0	3	Cockatiel	Nymphicus hollandicus	Female	Juvenile/adolescent	0	Pet_store/breeder	Hand-rearing_by_pet_store_or_breeder	0	0	≥2h	8-12h	1	7-11h	1	Weekly	Seeds & Pelletss	1	0	0	1	0	0
862	Female	40-49	1	0	2	Peach-faced Lovebird	Agapornis roseicollis	Female	Adult	1	Pet_store/breeder	Hand-rearing_by_owners	1	0	<2h	8-12h	1	<3h	0	Weekly	Seeds & Pelletss	1	0	1	1	0	1
863	Female	≥50	0	1	2	Budgerigar	Melopsittacus undulatus	Female	Adult	0	Pet_store/breeder	Hand-rearing_by_owners	0	0	≥2h	>12h	1	<3h	0	Rarely	Seeds	1	0	0	1	1	1
864	Female	40-49	1	0	2	Cockatiel	Nymphicus hollandicus	Male	Adult	0	Pet_store/breeder	Hand-rearing_by_owners	1	0	<2h	8-12h	1	7-11h	1	Rarely	Seeds & Pelletss	1	0	0	0	0	0
865	Male	40-49	1	0	2	Cockatiel	Nymphicus hollandicus	Male	Adult	0	Adopted	Hand-rearing_by_owners	0	0	<2h	<8h	1	7-11h	0	Daily	Seeds & Pelletss	1	0	0	0	0	0
866	Female	40-49	1	1	3	Pacific parrotlet	Forpus coelestis	Male	Young Adult	0	Pet_store/breeder	Hand-rearing_by_owners	1	1	<2h	8-12h	1	3-7h	0	Weekly	Seeds & Pelletss	1	0	0	1	0	0
867	Male	≥50	1	0	2	Cockatiel	Nymphicus hollandicus	Female	Young Adult	0	Pet_store/breeder	Hand-rearing_by_owners	0	0	<2h	8-12h	1	7-11h	0	Rarely	Seeds	1	0	0	0	0	0
868	Female	40-49	1	0	2	Budgerigar	Melopsittacus undulatus	Female	Adult	0	Pet_store/breeder	Hand-rearing_by_owners	1	0	<2h	8-12h	1	7-11h	0	Rarely	Seeds	1	1	0	0	0	0
869	Female	40-49	1	1	3	Peach-faced Lovebird	Agapornis roseicollis	Male	Juvenile/adolescent	0	Pet_store/breeder	Hand-rearing_by_owners	1	0	<2h	<8h	1	3-7h	0	Weekly	Seeds & Pelletss	1	0	0	1	0	0
870	Female	18-39	1	0	1	Peach-faced Lovebird	Agapornis roseicollis	Female	Young Adult	0	Pet_store/breeder	Hand-rearing_by_owners	0	0	<2h	>12h	1	3-7h	0	Daily	Pellets	1	0	0	1	0	0
871	Female	≥50	1	1	3	Cockatiel	Nymphicus hollandicus	Male	Adult	0	Pet_store/breeder	Hand-rearing_by_owners	1	0	<2h	>12h	1	3-7h	0	Rarely	Seeds & Pelletss	1	0	0	1	0	1
872	Female	40-49	0	0	1	Budgerigar	Melopsittacus undulatus	Male	Young Adult	0	Pet_store/breeder	Hand-rearing_by_owners	1	0	≥2h	8-12h	1	7-11h	0	Weekly	Seeds & Pelletss	1	0	0	1	0	0
873	Male	≥50	0	0	1	Budgerigar	Melopsittacus undulatus	Female	Young Adult	0	Pet_store/breeder	Hand-rearing_by_owners	1	0	≥2h	8-12h	1	7-11h	0	Rarely	Seeds	1	0	0	1	0	0
874	Female	18-39	0	0	1	Cockatiel	Nymphicus hollandicus	Female	Juvenile/adolescent	0	Pet_store/breeder	Hand-rearing_by_pet_store_or_breeder	0	0	<2h	<8h	0	>11h	0	Rarely	Seeds & Pelletss	1	0	0	1	0	1
875	Female	≥50	0	1	3	Cockatiel	Nymphicus hollandicus	Male	Adult	0	Pet_store/breeder	Hand-rearing_by_owners	0	0	≥2h	8-12h	1	<3h	0	Rarely	Seeds & Pelletss	1	0	0	0	0	0
876	Female	≥50	1	1	3	Cockatiel	Nymphicus hollandicus	Male	Adult	0	Bred_at_home	Parent-rearing	1	0	<2h	>12h	1	3-7h	0	Rarely	Seeds & Pelletss	1	0	0	1	0	1
877	Female	40-49	1	1	4	Cockatiel	Nymphicus hollandicus	Female	Young Adult	0	Pet_store/breeder	Hand-rearing_by_pet_store_or_breeder	1	0	<2h	8-12h	1	3-7h	0	Daily	Seeds & Pelletss	0	0	0	1	0	0
878	Female	40-49	0	0	3	Pacific parrotlet	Forpus coelestis	Male	Young Adult	0	Pet_store/breeder	Hand-rearing_by_pet_store_or_breeder	1	0	≥2h	8-12h	1	<3h	0	Rarely	Seeds & Pelletss	1	0	0	1	0	1
879	Female	≥50	1	1	4	Budgerigar	Melopsittacus undulatus	Male	Adult	0	Pet_store/breeder	Hand-rearing_by_pet_store_or_breeder	0	0	<2h	>12h	1	<3h	0	Weekly	Seeds & Pelletss	1	1	0	0	0	0
880	Female	40-49	0	1	1	Budgerigar	Melopsittacus undulatus	Male	Young Adult	0	Pet_store/breeder	Hand-rearing_by_pet_store_or_breeder	0	0	<2h	<8h	1	>11h	0	Weekly	Seeds	1	0	0	1	0	0
881	Female	≥50	1	0	2	Budgerigar	Melopsittacus undulatus	Male	Adult	0	Pet_store/breeder	Hand-rearing_by_owners	1	Not cage	≥2h	8-12h	0	7-11h	1	Daily	Seeds	1	0	0	1	0	0
882	Male	≥50	1	1	3	Peach-faced Lovebird	Agapornis roseicollis	Female	Adult	0	Pet_store/breeder	Hand-rearing_by_pet_store_or_breeder	0	0	<2h	>12h	1	>11h	0	Weekly	Pellets	1	0	1	1	0	0
883	Female	18-39	1	0	2	Pacific parrotlet	Forpus coelestis	Female	Young Adult	0	Pet_store/breeder	Hand-rearing_by_pet_store_or_breeder	1	0	<2h	8-12h	1	<3h	0	Weekly	Pellets	1	0	0	0	1	0
884	Female	18-39	0	0	3	Budgerigar	Melopsittacus undulatus	Male	Adult	0	Pet_store/breeder	Hand-rearing_by_owners	0	0	≥2h	>12h	1	<3h	0	Rarely	Seeds & Pelletss	1	1	0	1	1	0
885	Female	≥50	1	0	2	Budgerigar	Melopsittacus undulatus	Female	Adult	0	Pet_store/breeder	Hand-rearing_by_owners	1	0	<2h	8-12h	1	>11h	0	Rarely	Seeds	1	0	0	0	0	0
886	Male	18-39	0	0	4	Budgerigar	Melopsittacus undulatus	Male	Adult	0	Pet_store/breeder	Hand-rearing_by_owners	0	0	≥2h	8-12h	1	3-7h	1	Weekly	Seeds & Pelletss	1	0	0	0	0	0
887	Female	18-39	0	0	4	Cockatiel	Nymphicus hollandicus	Female	Adult	0	Pet_store/breeder	Hand-rearing_by_owners	1	0	Not let outside	8-12h	1	>11h	0	Rarely	Seeds & Pelletss	1	0	0	0	1	0
888	Female	40-49	1	0	2	Cockatiel	Nymphicus hollandicus	Female	Young Adult	0	Pet_store/breeder	Hand-rearing_by_pet_store_or_breeder	0	0	≥2h	8-12h	1	3-7h	0	Weekly	Seeds & Pelletss	1	0	0	0	0	1
889	Female	≥50	1	1	3	Pacific parrotlet	Forpus coelestis	Male	Adult	0	Pet_store/breeder	Hand-rearing_by_pet_store_or_breeder	1	0	<2h	8-12h	1	<3h	0	Weekly	Seeds & Pelletss	1	0	1	0	0	0
890	Female	≥50	1	0	2	Peach-faced Lovebird	Agapornis roseicollis	Female	Adult	0	Pet_store/breeder	Hand-rearing_by_pet_store_or_breeder	1	0	<2h	8-12h	1	<3h	0	Weekly	Pellets	1	0	0	1	0	0
891	Female	≥50	1	1	2	Budgerigar	Melopsittacus undulatus	Male	Young Adult	0	Pet_store/breeder	Hand-rearing_by_owners	0	0	≥2h	8-12h	1	<3h	0	Weekly	Seeds & Pelletss	1	0	0	1	1	0
892	Female	40-49	0	0	3	Budgerigar	Melopsittacus undulatus	Male	Adult	0	Pet_store/breeder	Hand-rearing_by_owners	0	0	≥2h	8-12h	1	<3h	0	Rarely	Seeds	1	0	0	0	0	1
893	Female	18-39	1	0	2	Budgerigar	Melopsittacus undulatus	Male	Young Adult	0	Pet_store/breeder	Hand-rearing_by_pet_store_or_breeder	1	0	<2h	8-12h	0	3-7h	0	Weekly	Seeds	1	0	0	0	1	0
894	Female	40-49	0	0	4	Cockatiel	Nymphicus hollandicus	Male	Adult	0	Pet_store/breeder	Hand-rearing_by_owners	1	0	≥2h	>12h	1	3-7h	0	Rarely	Seeds	1	0	0	1	0	0
895	Female	≥50	1	1	2	Budgerigar	Melopsittacus undulatus	Male	Adult	0	Pet_store/breeder	Hand-rearing_by_pet_store_or_breeder	0	0	≥2h	<8h	1	3-7h	1	Weekly	Pellets	1	1	0	1	0	0
896	Female	≥50	1	1	4	Cockatiel	Nymphicus hollandicus	Female	Adult	0	Pet_store/breeder	Hand-rearing_by_owners	1	0	≥2h	8-12h	1	3-7h	0	Weekly	Seeds	1	1	0	1	0	1
897	Female	40-49	1	0	2	Peach-faced Lovebird	Agapornis roseicollis	Male	Young Adult	0	Pet_store/breeder	Hand-rearing_by_pet_store_or_breeder	1	0	≥2h	>12h	1	3-7h	0	Weekly	Seeds & Pelletss	0	1	0	1	1	0
898	Female	≥50	1	1	2	Cockatiel	Nymphicus hollandicus	Male	Young Adult	0	Pet_store/breeder	Hand-rearing_by_pet_store_or_breeder	0	0	<2h	8-12h	1	<3h	0	Rarely	Seeds & Pelletss	0	0	0	1	0	1
899	Female	40-49	0	0	1	Cockatiel	Nymphicus hollandicus	Female	Adult	0	Pet_store/breeder	Hand-rearing_by_pet_store_or_breeder	0	0	≥2h	8-12h	1	7-11h	0	Rarely	Pellets	0	0	0	1	0	1
900	Male	≥50	0	0	1	Cockatiel	Nymphicus hollandicus	Female	Young Adult	0	Pet_store/breeder	Hand-rearing_by_pet_store_or_breeder	1	0	≥2h	<8h	1	3-7h	0	Rarely	Seeds & Pelletss	1	0	0	1	0	1
901	Female	≥50	1	0	4	Budgerigar	Melopsittacus undulatus	Female	Young Adult	0	Pet_store/breeder	Hand-rearing_by_pet_store_or_breeder	1	0	≥2h	>12h	1	<3h	0	Weekly	Seeds	1	0	0	1	0	0
902	Male	18-39	0	0	1	Budgerigar	Melopsittacus undulatus	Male	Young Adult	0	Pet_store/breeder	Hand-rearing_by_owners	1	0	<2h	8-12h	0	7-11h	0	Rarely	Seeds	1	0	0	0	1	0
903	Female	18-39	0	0	3	Budgerigar	Melopsittacus undulatus	Male	Juvenile/adolescent	0	Pet_store/breeder	Hand-rearing_by_owners	1	0	≥2h	8-12h	1	<3h	0	Rarely	Seeds & Pelletss	1	0	0	1	1	1
904	Female	≥50	1	0	2	Cockatiel	Nymphicus hollandicus	Male	Adult	0	Bred_at_home	Hand-rearing_by_owners	1	0	≥2h	>12h	1	<3h	1	Rarely	Seeds & Pelletss	1	0	0	1	0	1
905	Female	18-39	1	0	1	Peach-faced Lovebird	Agapornis roseicollis	Male	Adult	0	Pet_store/breeder	Hand-rearing_by_pet_store_or_breeder	1	0	<2h	8-12h	1	>11h	0	Weekly	Seeds & Pelletss	1	0	0	1	0	0
906	Female	40-49	1	0	2	Budgerigar	Melopsittacus undulatus	Female	Adult	0	Pet_store/breeder	Hand-rearing_by_pet_store_or_breeder	0	0	<2h	8-12h	1	3-7h	0	Rarely	Pellets	1	0	0	0	1	0
907	Female	≥50	1	0	2	Peach-faced Lovebird	Agapornis roseicollis	Male	Adult	0	Pet_store/breeder	Hand-rearing_by_owners	1	0	<2h	8-12h	1	<3h	0	Weekly	Seeds & Pelletss	1	0	1	1	0	1
908	Female	18-39	0	0	4	Peach-faced Lovebird	Agapornis roseicollis	Female	Adult	0	Pet_store/breeder	Hand-rearing_by_owners	1	0	≥2h	8-12h	1	3-7h	0	Weekly	Seeds	0	0	0	1	0	1
909	Female	40-49	1	1	4	Peach-faced Lovebird	Agapornis roseicollis	Female	Young Adult	0	Pet_store/breeder	Hand-rearing_by_owners	0	0	<2h	>12h	1	<3h	0	Rarely	Seeds & Pelletss	1	0	1	1	1	1
910	Female	40-49	1	1	4	Peach-faced Lovebird	Agapornis roseicollis	Female	Young Adult	1	Pet_store/breeder	Hand-rearing_by_owners	1	0	<2h	8-12h	1	3-7h	0	Weekly	Seeds	1	0	0	1	0	0
911	Male	≥50	1	1	2	Cockatiel	Nymphicus hollandicus	Female	Adult	0	Pet_store/breeder	Hand-rearing_by_owners	1	0	Not let outside	8-12h	1	3-7h	0	Rarely	Seeds	1	0	0	0	0	0
912	Female	40-49	1	1	4	African grey parrot	Psittacus erithacus	Male	Juvenile/adolescent	0	Pet_store/breeder	Hand-rearing_by_owners	1	0	<2h	8-12h	1	<3h	0	Rarely	Seeds & Pelletss	1	1	0	1	0	1
913	Female	40-49	1	1	3	Barred Parakeet	Bolborhynchus lineola	Male	Adult	0	Pet_store/breeder	Hand-rearing_by_pet_store_or_breeder	0	0	≥2h	8-12h	1	7-11h	0	Weekly	Pellets	1	0	0	1	0	0
914	Female	40-49	1	0	2	Cockatiel	Nymphicus hollandicus	Female	Adult	0	Pet_store/breeder	Hand-rearing_by_pet_store_or_breeder	1	1	≥2h	>12h	1	>11h	0	Rarely	Seeds & Pelletss	1	0	0	1	0	0
915	Female	40-49	0	0	1	Peach-faced Lovebird	Agapornis roseicollis	Female	Young Adult	0	Pet_store/breeder	Hand-rearing_by_pet_store_or_breeder	1	0	≥2h	<8h	1	7-11h	0	Daily	Seeds	1	0	0	1	0	1
916	Female	40-49	0	0	3	Budgerigar	Melopsittacus undulatus	Female	Adult	0	Pet_store/breeder	Hand-rearing_by_pet_store_or_breeder	1	0	<2h	>12h	1	<3h	1	Weekly	Seeds & Pelletss	1	0	0	0	0	0
917	Female	≥50	1	0	2	Budgerigar	Melopsittacus undulatus	Male	Adult	0	Pet_store/breeder	Hand-rearing_by_owners	0	0	≥2h	8-12h	1	<3h	0	Weekly	Seeds & Pelletss	1	1	0	1	0	1
918	Female	40-49	1	0	2	Budgerigar	Melopsittacus undulatus	Male	Adult	0	Pet_store/breeder	Hand-rearing_by_owners	1	1	≥2h	8-12h	1	7-11h	0	Weekly	Seeds	0	1	0	1	0	0
919	Female	40-49	1	1	3	Peach-faced Lovebird	Agapornis roseicollis	Female	Young Adult	0	Pet_store/breeder	Hand-rearing_by_owners	1	0	≥2h	8-12h	1	7-11h	0	Weekly	Seeds & Pelletss	1	1	0	1	0	0
920	Female	≥50	0	0	2	Peach-faced Lovebird	Agapornis roseicollis	Female	Adult	0	Pet_store/breeder	Hand-rearing_by_owners	0	0	≥2h	8-12h	1	<3h	0	Daily	Seeds	1	0	1	1	0	0
921	Female	≥50	1	1	3	Budgerigar	Melopsittacus undulatus	Male	Young Adult	0	Pet_store/breeder	Hand-rearing_by_owners	1	0	<2h	8-12h	1	7-11h	0	Daily	Seeds & Pelletss	0	0	0	1	0	0
922	Female	18-39	1	1	3	Cockatiel	Nymphicus hollandicus	Male	Young Adult	1	Pet_store/breeder	Hand-rearing_by_pet_store_or_breeder	1	0	<2h	8-12h	1	<3h	1	Rarely	Seeds & Pelletss	1	0	0	1	0	1
923	Female	40-49	1	0	2	Cockatiel	Nymphicus hollandicus	Female	Young Adult	0	Pet_store/breeder	Hand-rearing_by_owners	1	0	<2h	8-12h	1	7-11h	1	Weekly	Seeds & Pelletss	1	0	0	1	1	1
924	Female	18-39	0	0	4	Cockatiel	Nymphicus hollandicus	Female	Adult	0	Pet_store/breeder	Hand-rearing_by_owners	0	0	Not let outside	8-12h	1	7-11h	0	Rarely	Seeds	0	0	0	1	1	1
925	Female	40-49	1	0	2	Budgerigar	Melopsittacus undulatus	Female	Adult	0	Adopted	Hand-rearing_by_owners	1	0	<2h	>12h	1	3-7h	0	Daily	Seeds	1	0	0	1	1	0
926	Female	≥50	0	1	2	Green-cheeked parakeet	Pyrrhura molinae	Female	Adult	0	Pet_store/breeder	Hand-rearing_by_owners	1	0	<2h	8-12h	1	3-7h	0	Daily	Pellets	1	1	0	0	0	0
927	Female	≥50	0	1	1	Budgerigar	Melopsittacus undulatus	Male	Young Adult	0	Adopted	Hand-rearing_by_pet_store_or_breeder	0	0	<2h	8-12h	1	7-11h	0	Rarely	Seeds & Pelletss	1	1	0	1	0	0
928	Female	≥50	1	0	2	Budgerigar	Melopsittacus undulatus	Male	Adult	0	Pet_store/breeder	Hand-rearing_by_owners	0	0	≥2h	<8h	1	7-11h	0	Rarely	Seeds & Pelletss	1	0	0	0	0	0
929	Female	40-49	1	1	3	Budgerigar	Melopsittacus undulatus	Male	Adult	0	Pet_store/breeder	Hand-rearing_by_owners	1	0	<2h	8-12h	1	7-11h	0	Weekly	Seeds	1	0	0	0	0	0
930	Female	≥50	1	0	2	Budgerigar	Melopsittacus undulatus	Male	Young Adult	0	Pet_store/breeder	Hand-rearing_by_owners	0	0	≥2h	>12h	1	3-7h	0	Rarely	Seeds & Pelletss	1	1	0	1	1	0
931	Female	≥50	1	1	3	Cockatiel	Nymphicus hollandicus	Male	Young Adult	0	Pet_store/breeder	Hand-rearing_by_owners	0	0	<2h	8-12h	1	7-11h	0	Rarely	Pellets	0	0	0	1	0	0
932	Female	40-49	1	1	4	Budgerigar	Melopsittacus undulatus	Female	Young Adult	0	Pet_store/breeder	Hand-rearing_by_owners	1	0	<2h	>12h	1	<3h	1	Weekly	Seeds & Pelletss	1	0	0	1	0	0
933	Female	40-49	1	0	3	Cockatiel	Nymphicus hollandicus	Male	Adult	0	Bred_at_home	Hand-rearing_by_owners	0	0	Not let outside	8-12h	1	3-7h	0	Rarely	Seeds & Pelletss	0	0	0	0	0	0
934	Female	≥50	0	0	1	Peach-faced Lovebird	Agapornis roseicollis	Male	Adult	0	Pet_store/breeder	Hand-rearing_by_pet_store_or_breeder	1	0	<2h	8-12h	1	3-7h	0	Weekly	Seeds & Pelletss	1	0	0	1	0	0
935	Female	40-49	1	1	4	Pacific parrotlet	Forpus coelestis	Female	Adult	0	Pet_store/breeder	Hand-rearing_by_owners	1	0	<2h	8-12h	1	3-7h	0	Weekly	Seeds & Pelletss	1	0	0	1	0	0
936	Female	40-49	1	1	3	Barred Parakeet	Bolborhynchus lineola	Female	Adult	0	Pet_store/breeder	Hand-rearing_by_pet_store_or_breeder	0	0	≥2h	8-12h	1	<3h	0	Weekly	Pellets	1	0	1	1	1	1
937	Female	18-39	1	0	2	Budgerigar	Melopsittacus undulatus	Female	Adult	0	Adopted	Hand-rearing_by_owners	1	0	<2h	8-12h	1	>11h	0	Weekly	Pellets	1	0	0	0	0	0
938	Female	40-49	1	1	2	Cockatiel	Nymphicus hollandicus	Male	Adult	0	Pet_store/breeder	Hand-rearing_by_owners	1	0	<2h	>12h	0	3-7h	1	Rarely	Seeds & Pelletss	0	0	0	1	0	0
939	Male	40-49	1	0	2	Pacific parrotlet	Forpus coelestis	Female	Young Adult	0	Pet_store/breeder	Hand-rearing_by_pet_store_or_breeder	0	0	≥2h	>12h	1	3-7h	0	Weekly	Pellets	1	0	0	1	0	1
940	Female	40-49	1	0	2	African grey parrot	Psittacus erithacus	Male	Juvenile/adolescent	0	Pet_store/breeder	Hand-rearing_by_pet_store_or_breeder	1	0	≥2h	8-12h	1	7-11h	0	Daily	Seeds & Pelletss	1	1	1	1	0	1
941	Female	≥50	0	0	1	Cockatiel	Nymphicus hollandicus	Male	Adult	0	Pet_store/breeder	Hand-rearing_by_owners	0	0	<2h	8-12h	1	3-7h	0	Rarely	Seeds	1	0	0	0	1	1
942	Female	≥50	1	1	2	Cockatiel	Nymphicus hollandicus	Female	Adult	0	Bred_at_home	Hand-rearing_by_pet_store_or_breeder	1	0	<2h	8-12h	1	<3h	0	Rarely	Seeds	1	1	0	0	1	0
943	Female	40-49	1	1	4	Budgerigar	Melopsittacus undulatus	Female	Young Adult	0	Pet_store/breeder	Hand-rearing_by_owners	1	0	Not let outside	<8h	1	3-7h	0	Weekly	Seeds	1	0	0	1	1	0
944	Female	≥50	1	1	4	Budgerigar	Melopsittacus undulatus	Male	Adult	0	Pet_store/breeder	Hand-rearing_by_pet_store_or_breeder	0	0	<2h	<8h	1	3-7h	0	Rarely	Seeds	1	0	0	1	1	0
945	Male	≥50	1	0	2	Cockatiel	Nymphicus hollandicus	Male	Adult	0	Bred_at_home	Hand-rearing_by_owners	1	0	<2h	8-12h	1	<3h	0	Rarely	Pellets	0	0	0	0	0	1
946	Female	18-39	1	1	3	Barred Parakeet	Bolborhynchus lineola	Male	Adult	0	Pet_store/breeder	Hand-rearing_by_pet_store_or_breeder	1	1	<2h	8-12h	0	7-11h	0	Weekly	Seeds & Pelletss	1	0	0	1	0	0
947	Female	≥50	0	1	3	Cockatiel	Nymphicus hollandicus	Male	Adult	0	Pet_store/breeder	Hand-rearing_by_pet_store_or_breeder	1	0	<2h	>12h	1	3-7h	0	Rarely	Pellets	1	0	0	1	0	1
948	Male	40-49	1	1	4	Cockatiel	Nymphicus hollandicus	Male	Adult	0	Pet_store/breeder	Hand-rearing_by_owners	1	0	Not let outside	<8h	0	7-11h	0	Rarely	Seeds & Pelletss	0	0	0	0	0	0
949	Female	18-39	0	0	1	Cockatiel	Nymphicus hollandicus	Female	Adult	0	Pet_store/breeder	Hand-rearing_by_owners	0	0	≥2h	8-12h	1	7-11h	0	Rarely	Seeds & Pelletss	0	1	0	0	0	1
950	Female	40-49	1	0	2	Peach-faced Lovebird	Agapornis roseicollis	Male	Adult	0	Adopted	Hand-rearing_by_owners	0	0	<2h	8-12h	0	3-7h	1	Weekly	Seeds & Pelletss	1	0	0	0	0	1
951	Female	18-39	0	0	4	African grey parrot	Psittacus erithacus	Male	Juvenile/adolescent	0	Pet_store/breeder	Hand-rearing_by_owners	0	0	≥2h	8-12h	1	<3h	1	Rarely	Seeds & Pelletss	1	1	0	1	0	1
952	Female	40-49	1	1	3	Cockatiel	Nymphicus hollandicus	Male	Young Adult	0	Bred_at_home	Hand-rearing_by_owners	1	0	<2h	8-12h	1	3-7h	0	Rarely	Seeds	0	0	0	1	0	1
953	Female	≥50	1	0	2	Peach-faced Lovebird	Agapornis roseicollis	Male	Adult	0	Pet_store/breeder	Hand-rearing_by_pet_store_or_breeder	1	0	Not let outside	<8h	1	>11h	0	Rarely	Seeds	0	0	0	0	0	0
954	Female	≥50	1	1	3	Budgerigar	Melopsittacus undulatus	Female	Adult	0	Pet_store/breeder	Hand-rearing_by_pet_store_or_breeder	0	0	<2h	8-12h	1	7-11h	0	Rarely	Seeds & Pelletss	1	0	0	0	0	0
955	Female	40-49	0	0	1	Peach-faced Lovebird	Agapornis roseicollis	Male	Adult	0	Pet_store/breeder	Hand-rearing_by_owners	0	0	<2h	8-12h	1	>11h	0	Weekly	Seeds	1	1	1	1	1	0
956	Female	≥50	1	0	2	Budgerigar	Melopsittacus undulatus	Male	Juvenile/adolescent	1	Pet_store/breeder	Hand-rearing_by_owners	0	0	<2h	8-12h	1	7-11h	0	Rarely	Seeds & Pelletss	1	0	0	1	0	0
957	Female	40-49	1	0	2	Cockatiel	Nymphicus hollandicus	Female	Young Adult	0	Pet_store/breeder	Hand-rearing_by_pet_store_or_breeder	1	0	≥2h	>12h	0	3-7h	0	Weekly	Seeds & Pelletss	1	0	0	0	0	1
958	Female	≥50	1	1	4	Cockatiel	Nymphicus hollandicus	Male	Adult	0	Pet_store/breeder	Hand-rearing_by_owners	1	1	<2h	8-12h	1	7-11h	0	Rarely	Seeds & Pelletss	1	0	0	0	0	0
959	Female	18-39	0	0	2	Salmon-crested cockatoo	Cacatua moluccensis	Male	Adult	1	Pet_store/breeder	Hand-rearing_by_owners	1	0	<2h	<8h	1	7-11h	1	Weekly	Seeds & Pelletss	1	0	0	1	1	1
960	Female	40-49	0	0	2	Budgerigar	Melopsittacus undulatus	Male	Young Adult	0	Pet_store/breeder	Hand-rearing_by_pet_store_or_breeder	0	0	≥2h	>12h	0	<3h	0	Rarely	Seeds & Pelletss	1	0	0	1	1	1
961	Male	40-49	1	0	2	Cockatiel	Nymphicus hollandicus	Male	Adult	0	Pet_store/breeder	Hand-rearing_by_pet_store_or_breeder	1	0	<2h	<8h	0	7-11h	1	Rarely	Seeds & Pelletss	1	1	0	1	0	1
962	Male	≥50	1	0	2	Peach-faced Lovebird	Agapornis roseicollis	Female	Adult	0	Pet_store/breeder	Hand-rearing_by_owners	0	0	≥2h	>12h	1	3-7h	0	Weekly	Seeds & Pelletss	0	0	0	1	0	0
963	Female	18-39	0	0	3	Cockatiel	Nymphicus hollandicus	Male	Juvenile/adolescent	0	Pet_store/breeder	Hand-rearing_by_pet_store_or_breeder	1	0	<2h	<8h	0	<3h	0	Rarely	Seeds	1	0	0	1	0	1
964	Male	≥50	1	1	4	Cockatiel	Nymphicus hollandicus	Male	Adult	0	Pet_store/breeder	Hand-rearing_by_pet_store_or_breeder	0	0	<2h	<8h	0	7-11h	0	Weekly	Seeds & Pelletss	1	0	0	1	0	0
965	Male	40-49	1	0	2	Cockatiel	Nymphicus hollandicus	Male	Adult	0	Pet_store/breeder	Hand-rearing_by_pet_store_or_breeder	1	0	≥2h	>12h	1	3-7h	0	Rarely	Seeds	1	1	0	0	0	1
966	Female	≥50	0	0	3	Peach-faced Lovebird	Agapornis roseicollis	Male	Young Adult	0	Pet_store/breeder	Hand-rearing_by_owners	1	0	≥2h	8-12h	1	3-7h	0	Daily	Seeds & Pelletss	1	0	0	1	0	0
967	Female	40-49	0	0	3	Cockatiel	Nymphicus hollandicus	Male	Adult	0	Pet_store/breeder	Hand-rearing_by_pet_store_or_breeder	1	0	≥2h	>12h	1	3-7h	0	Rarely	Seeds	1	0	0	1	1	1
968	Female	40-49	0	0	3	African grey parrot	Psittacus erithacus	Female	Adult	0	Pet_store/breeder	Hand-rearing_by_pet_store_or_breeder	0	Not cage	≥2h	8-12h	0	<3h	1	Weekly	Pellets	1	0	0	0	0	0
969	Female	18-39	1	0	2	Budgerigar	Melopsittacus undulatus	Male	Young Adult	0	Pet_store/breeder	Hand-rearing_by_pet_store_or_breeder	0	0	<2h	8-12h	1	>11h	0	Rarely	Seeds & Pelletss	1	0	0	1	1	0
970	Female	≥50	1	0	2	Cockatiel	Nymphicus hollandicus	Female	Adult	0	Pet_store/breeder	Hand-rearing_by_owners	0	0	<2h	<8h	1	>11h	0	Weekly	Seeds	1	0	0	0	0	1
971	Female	18-39	0	0	2	Budgerigar	Melopsittacus undulatus	Male	Young Adult	0	Pet_store/breeder	Hand-rearing_by_owners	0	0	<2h	<8h	1	7-11h	0	Rarely	Pellets	1	0	0	1	1	0
972	Female	40-49	0	0	1	Cockatiel	Nymphicus hollandicus	Male	Young Adult	0	Pet_store/breeder	Hand-rearing_by_owners	0	0	≥2h	8-12h	1	<3h	1	Rarely	Seeds & Pelletss	1	0	0	0	0	0
973	Female	40-49	0	0	1	Budgerigar	Melopsittacus undulatus	Male	Adult	0	Pet_store/breeder	Hand-rearing_by_owners	0	0	<2h	<8h	1	7-11h	0	Weekly	Seeds & Pelletss	1	0	0	0	0	0
974	Female	18-39	0	0	4	Budgerigar	Melopsittacus undulatus	Female	Adult	0	Pet_store/breeder	Hand-rearing_by_pet_store_or_breeder	1	0	<2h	<8h	1	3-7h	0	Rarely	Seeds	1	0	0	0	0	0
975	Female	≥50	0	0	1	Budgerigar	Melopsittacus undulatus	Female	Adult	0	Bred_at_home	Hand-rearing_by_owners	1	0	<2h	8-12h	0	>11h	1	Weekly	Seeds	1	0	1	1	0	0
976	Female	≥50	1	1	2	Budgerigar	Melopsittacus undulatus	Female	Young Adult	0	Pet_store/breeder	Hand-rearing_by_pet_store_or_breeder	0	0	<2h	>12h	0	3-7h	0	Rarely	Seeds	1	0	0	1	1	1
977	Female	18-39	0	0	2	Green-cheeked parakeet	Pyrrhura molinae	Male	Young Adult	0	Pet_store/breeder	Hand-rearing_by_owners	1	0	≥2h	<8h	1	<3h	0	Rarely	Seeds & Pelletss	0	0	0	0	0	1
978	Male	40-49	1	1	4	Budgerigar	Melopsittacus undulatus	Female	Adult	0	Pet_store/breeder	Hand-rearing_by_owners	0	0	<2h	8-12h	1	3-7h	0	Weekly	Seeds & Pelletss	1	0	0	1	0	1
979	Female	≥50	1	1	4	Budgerigar	Melopsittacus undulatus	Female	Adult	0	Pet_store/breeder	Hand-rearing_by_owners	1	0	<2h	8-12h	1	3-7h	0	Rarely	Seeds	1	0	0	1	0	0
980	Female	18-39	1	0	2	Budgerigar	Melopsittacus undulatus	Male	Adult	0	Pet_store/breeder	Hand-rearing_by_pet_store_or_breeder	1	0	<2h	8-12h	1	7-11h	0	Rarely	Seeds	1	0	0	1	1	0
981	Female	40-49	0	1	3	Budgerigar	Melopsittacus undulatus	Female	Adult	1	Pet_store/breeder	Hand-rearing_by_pet_store_or_breeder	1	0	Not let outside	<8h	1	<3h	0	Rarely	Seeds	1	0	1	0	0	0
982	Male	≥50	1	0	2	African grey parrot	Psittacus erithacus	Female	Adult	0	Pet_store/breeder	Hand-rearing_by_owners	1	0	Not let outside	<8h	0	<3h	0	Weekly	Pellets	0	1	1	0	0	0
983	Female	40-49	0	0	1	Budgerigar	Melopsittacus undulatus	Female	Young Adult	0	Bred_at_home	Hand-rearing_by_owners	1	0	<2h	8-12h	1	3-7h	0	Weekly	Seeds	1	0	1	1	0	0
984	Male	≥50	0	0	3	Cockatiel	Nymphicus hollandicus	Male	Adult	0	Pet_store/breeder	Hand-rearing_by_owners	0	0	<2h	<8h	1	<3h	0	Rarely	Seeds	1	0	0	1	0	0
985	Female	18-39	1	0	2	Peach-faced Lovebird	Agapornis roseicollis	Female	Juvenile/adolescent	0	Pet_store/breeder	Hand-rearing_by_owners	1	0	<2h	>12h	1	7-11h	0	Daily	Seeds & Pelletss	1	1	0	1	1	1
986	Female	18-39	1	0	2	Cockatiel	Nymphicus hollandicus	Male	Adult	0	Pet_store/breeder	Hand-rearing_by_owners	1	0	<2h	8-12h	0	>11h	0	Rarely	Seeds	1	0	0	0	0	0
987	Female	18-39	1	0	2	Pacific parrotlet	Forpus coelestis	Female	Young Adult	0	Pet_store/breeder	Hand-rearing_by_owners	1	0	<2h	>12h	1	7-11h	0	Daily	Seeds & Pelletss	1	1	0	1	0	1
988	Female	18-39	1	0	2	Budgerigar	Melopsittacus undulatus	Female	Adult	0	Pet_store/breeder	Hand-rearing_by_owners	1	0	<2h	<8h	1	>11h	0	Rarely	Seeds	0	0	0	0	1	0
989	Female	≥50	1	1	3	Peach-faced Lovebird	Agapornis roseicollis	Female	Young Adult	0	Pet_store/breeder	Hand-rearing_by_owners	1	0	<2h	<8h	1	3-7h	0	Weekly	Seeds	1	0	0	1	0	0
990	Female	18-39	1	0	2	Peach-faced Lovebird	Agapornis roseicollis	Male	Adult	0	Pet_store/breeder	Hand-rearing_by_pet_store_or_breeder	1	0	<2h	<8h	1	7-11h	0	Weekly	Pellets	1	0	1	1	0	0
991	Female	≥50	1	1	3	Budgerigar	Melopsittacus undulatus	Female	Adult	0	Pet_store/breeder	Hand-rearing_by_pet_store_or_breeder	1	0	<2h	8-12h	1	>11h	0	Weekly	Seeds & Pelletss	1	0	0	1	0	0
992	Female	18-39	1	1	3	Cockatiel	Nymphicus hollandicus	Female	Young Adult	0	Pet_store/breeder	Hand-rearing_by_pet_store_or_breeder	1	0	<2h	8-12h	1	<3h	0	Rarely	Seeds & Pelletss	1	0	0	1	0	0
993	Female	≥50	1	1	4	Peach-faced Lovebird	Agapornis roseicollis	Male	Adult	0	Pet_store/breeder	Hand-rearing_by_owners	1	0	<2h	8-12h	1	3-7h	0	Weekly	Seeds & Pelletss	1	0	0	1	0	1
994	Female	≥50	1	1	3	Peach-faced Lovebird	Agapornis roseicollis	Male	Adult	0	Pet_store/breeder	Hand-rearing_by_owners	0	0	<2h	8-12h	1	<3h	0	Weekly	Seeds	1	0	0	0	0	0
995	Female	40-49	1	1	3	Budgerigar	Melopsittacus undulatus	Male	Adult	0	Pet_store/breeder	Hand-rearing_by_owners	1	0	≥2h	>12h	1	7-11h	0	Rarely	Seeds & Pelletss	1	0	0	1	1	0
996	Female	18-39	0	0	3	Pacific parrotlet	Forpus coelestis	Male	Young Adult	1	Pet_store/breeder	Hand-rearing_by_pet_store_or_breeder	1	0	≥2h	8-12h	1	3-7h	0	Weekly	Seeds & Pelletss	0	0	0	1	0	1
997	Male	40-49	1	0	2	Budgerigar	Melopsittacus undulatus	Female	Adult	0	Bred_at_home	Parent-rearing	1	0	<2h	>12h	1	7-11h	1	Weekly	Pellets	1	0	0	0	0	0
998	Female	≥50	1	1	3	Cockatiel	Nymphicus hollandicus	Male	Young Adult	1	Pet_store/breeder	Hand-rearing_by_pet_store_or_breeder	1	1	≥2h	<8h	0	7-11h	0	Daily	Seeds	1	1	1	1	0	1
999	Female	40-49	1	0	2	Peach-faced Lovebird	Agapornis roseicollis	Male	Juvenile/adolescent	0	Pet_store/breeder	Hand-rearing_by_pet_store_or_breeder	0	0	≥2h	>12h	1	<3h	0	Weekly	Seeds & Pelletss	1	0	0	1	0	1
1000	Female	40-49	0	0	1	Peach-faced Lovebird	Agapornis roseicollis	Female	Young Adult	0	Pet_store/breeder	Hand-rearing_by_pet_store_or_breeder	0	0	≥2h	<8h	1	7-11h	0	Weekly	Seeds & Pelletss	0	0	0	1	0	0
1001	Female	18-39	1	0	2	Budgerigar	Melopsittacus undulatus	Female	Young Adult	1	Adopted	Hand-rearing_by_owners	0	0	≥2h	<8h	1	<3h	0	Daily	Seeds	1	0	0	0	1	1
1002	Female	≥50	1	0	2	Peach-faced Lovebird	Agapornis roseicollis	Male	Adult	0	Bred_at_home	Hand-rearing_by_owners	1	0	<2h	8-12h	1	<3h	0	Weekly	Pellets	1	0	1	0	1	0
1003	Female	18-39	0	0	3	Cockatiel	Nymphicus hollandicus	Male	Adult	0	Bred_at_home	Hand-rearing_by_owners	1	0	<2h	<8h	1	7-11h	0	Rarely	Pellets	0	0	0	1	0	0
1004	Female	40-49	1	1	3	Barred Parakeet	Bolborhynchus lineola	Male	Adult	1	Pet_store/breeder	Hand-rearing_by_pet_store_or_breeder	1	0	<2h	8-12h	1	7-11h	0	Rarely	Pellets	1	0	1	1	0	0
1005	Female	18-39	0	0	1	Budgerigar	Melopsittacus undulatus	Female	Young Adult	0	Pet_store/breeder	Hand-rearing_by_owners	0	0	<2h	8-12h	1	3-7h	1	Weekly	Seeds	1	0	0	1	0	0
1006	Female	40-49	1	1	3	Budgerigar	Melopsittacus undulatus	Male	Adult	0	Bred_at_home	Hand-rearing_by_owners	1	1	<2h	8-12h	1	3-7h	0	Rarely	Seeds	1	0	0	0	0	0
1007	Female	40-49	0	0	2	Budgerigar	Melopsittacus undulatus	Male	Young Adult	0	Pet_store/breeder	Hand-rearing_by_pet_store_or_breeder	0	0	<2h	8-12h	1	3-7h	0	Rarely	Seeds	1	1	0	1	1	0
1008	Female	18-39	0	0	1	Peach-faced Lovebird	Agapornis roseicollis	Female	Adult	0	Pet_store/breeder	Hand-rearing_by_owners	1	0	<2h	8-12h	0	>11h	0	Weekly	Pellets	1	0	0	1	0	0
1009	Female	40-49	0	0	2	Peach-faced Lovebird	Agapornis roseicollis	Male	Adult	0	Adopted	Hand-rearing_by_owners	1	0	<2h	8-12h	1	3-7h	0	Weekly	Seeds	1	0	0	0	1	0
1010	Female	40-49	0	1	2	Cockatiel	Nymphicus hollandicus	Female	Adult	0	Pet_store/breeder	Hand-rearing_by_owners	1	0	≥2h	8-12h	1	<3h	0	Weekly	Seeds	1	1	0	0	0	1
1011	Male	≥50	0	0	1	Budgerigar	Melopsittacus undulatus	Male	Young Adult	0	Pet_store/breeder	Hand-rearing_by_pet_store_or_breeder	0	0	≥2h	8-12h	1	<3h	0	Rarely	Seeds & Pelletss	1	0	0	1	0	1
1012	Female	≥50	1	1	3	Budgerigar	Melopsittacus undulatus	Male	Juvenile/adolescent	0	Pet_store/breeder	Hand-rearing_by_owners	0	0	≥2h	<8h	1	3-7h	0	Weekly	Seeds & Pelletss	1	0	0	1	0	0
1013	Female	40-49	1	1	3	Peach-faced Lovebird	Agapornis roseicollis	Female	Young Adult	0	Pet_store/breeder	Hand-rearing_by_owners	0	0	<2h	8-12h	1	3-7h	1	Weekly	Seeds & Pelletss	1	0	0	1	0	0
1014	Female	≥50	1	1	3	Peach-faced Lovebird	Agapornis roseicollis	Female	Young Adult	0	Pet_store/breeder	Hand-rearing_by_pet_store_or_breeder	0	0	<2h	8-12h	1	3-7h	0	Weekly	Seeds & Pelletss	1	0	0	1	0	1
1015	Female	18-39	1	0	2	Salmon-crested cockatoo	Cacatua moluccensis	Male	Juvenile/adolescent	0	Pet_store/breeder	Hand-rearing_by_pet_store_or_breeder	0	0	≥2h	<8h	1	>11h	0	Weekly	Pellets	1	1	1	0	1	0
1016	Female	≥50	1	0	2	Budgerigar	Melopsittacus undulatus	Male	Young Adult	0	Pet_store/breeder	Hand-rearing_by_pet_store_or_breeder	0	Not cage	≥2h	>12h	0	7-11h	0	Rarely	Seeds	0	0	0	0	0	0
1017	Female	≥50	1	1	4	Cockatiel	Nymphicus hollandicus	Male	Adult	0	Pet_store/breeder	Hand-rearing_by_owners	1	0	<2h	<8h	0	7-11h	0	Weekly	Seeds & Pelletss	0	1	0	0	0	0
1018	Female	≥50	1	1	4	Cockatiel	Nymphicus hollandicus	Male	Adult	0	Pet_store/breeder	Hand-rearing_by_owners	0	0	≥2h	8-12h	1	<3h	0	Weekly	Seeds	1	1	1	0	0	1
1019	Male	≥50	1	1	4	Budgerigar	Melopsittacus undulatus	Male	Adult	0	Pet_store/breeder	Hand-rearing_by_pet_store_or_breeder	1	0	<2h	>12h	1	3-7h	0	Rarely	Seeds & Pelletss	1	0	0	1	0	0
1020	Female	≥50	0	1	4	Cockatiel	Nymphicus hollandicus	Female	Adult	0	Pet_store/breeder	Hand-rearing_by_owners	1	0	≥2h	8-12h	1	3-7h	0	Weekly	Seeds	1	0	0	0	0	0
1021	Female	40-49	1	0	2	Peach-faced Lovebird	Agapornis roseicollis	Male	Adult	0	Pet_store/breeder	Hand-rearing_by_owners	0	0	<2h	>12h	1	3-7h	0	Weekly	Seeds & Pelletss	0	0	1	1	0	1
1022	Female	18-39	0	0	3	Budgerigar	Melopsittacus undulatus	Female	Adult	0	Pet_store/breeder	Hand-rearing_by_pet_store_or_breeder	0	0	≥2h	8-12h	1	<3h	0	Rarely	Seeds	1	0	0	1	0	1
1023	Female	18-39	1	0	2	Budgerigar	Melopsittacus undulatus	Male	Young Adult	0	Adopted	Parent-rearing	0	0	≥2h	>12h	1	3-7h	1	Weekly	Seeds & Pelletss	1	1	0	1	1	1
1024	Female	≥50	1	1	2	Green-cheeked parakeet	Pyrrhura molinae	Male	Young Adult	0	Pet_store/breeder	Hand-rearing_by_pet_store_or_breeder	0	0	<2h	<8h	1	7-11h	0	Weekly	Pellets	1	0	0	0	0	0
1025	Female	40-49	1	1	3	Budgerigar	Melopsittacus undulatus	Male	Young Adult	0	Pet_store/breeder	Hand-rearing_by_pet_store_or_breeder	1	0	<2h	8-12h	1	3-7h	0	Weekly	Seeds & Pelletss	1	0	0	1	1	0
1026	Female	40-49	1	0	2	Cockatiel	Nymphicus hollandicus	Male	Adult	0	Pet_store/breeder	Hand-rearing_by_owners	0	0	≥2h	8-12h	1	7-11h	0	Rarely	Seeds & Pelletss	0	1	1	0	1	1
1027	Female	40-49	1	1	3	Peach-faced Lovebird	Agapornis roseicollis	Male	Young Adult	0	Pet_store/breeder	Hand-rearing_by_owners	1	0	≥2h	>12h	1	<3h	0	Weekly	Seeds & Pelletss	1	1	0	1	0	1
1028	Female	≥50	1	0	2	Peach-faced Lovebird	Agapornis roseicollis	Female	Adult	0	Pet_store/breeder	Hand-rearing_by_owners	1	0	<2h	8-12h	1	<3h	1	Weekly	Seeds & Pelletss	1	0	1	1	1	1
1029	Female	≥50	1	1	3	Budgerigar	Melopsittacus undulatus	Female	Adult	0	Pet_store/breeder	Hand-rearing_by_owners	0	0	≥2h	8-12h	1	3-7h	0	Rarely	Seeds	1	1	0	0	0	0
1030	Female	18-39	0	0	4	Budgerigar	Melopsittacus undulatus	Male	Adult	0	Pet_store/breeder	Hand-rearing_by_owners	0	0	Not let outside	8-12h	1	<3h	0	Rarely	Seeds	1	0	0	0	0	0
1031	Female	40-49	1	1	4	Budgerigar	Melopsittacus undulatus	Male	Young Adult	0	Bred_at_home	Parent-rearing	1	0	≥2h	8-12h	1	3-7h	0	Rarely	Seeds & Pelletss	1	0	0	0	0	0
1032	Female	40-49	1	0	2	Budgerigar	Melopsittacus undulatus	Female	Adult	0	Bred_at_home	Hand-rearing_by_owners	0	0	≥2h	>12h	1	<3h	0	Rarely	Seeds	0	0	0	0	0	0
1033	Female	18-39	1	0	2	Budgerigar	Melopsittacus undulatus	Female	Young Adult	1	Pet_store/breeder	Hand-rearing_by_pet_store_or_breeder	0	0	Not let outside	<8h	1	7-11h	1	Rarely	Seeds & Pelletss	1	0	0	1	1	0
1034	Female	40-49	0	0	1	Pacific parrotlet	Forpus coelestis	Male	Adult	0	Pet_store/breeder	Hand-rearing_by_pet_store_or_breeder	1	0	<2h	8-12h	1	3-7h	0	Rarely	Pellets	0	0	1	0	0	1
1035	Female	40-49	0	0	1	Budgerigar	Melopsittacus undulatus	Female	Adult	0	Adopted	Hand-rearing_by_owners	0	0	≥2h	<8h	1	7-11h	0	Daily	Seeds	1	0	0	0	1	0
1036	Female	40-49	1	0	2	Cockatiel	Nymphicus hollandicus	Female	Adult	0	Pet_store/breeder	Hand-rearing_by_owners	0	0	<2h	8-12h	1	>11h	1	Rarely	Pellets	1	0	0	0	0	0
1037	Female	18-39	1	1	4	Budgerigar	Melopsittacus undulatus	Male	Young Adult	0	Pet_store/breeder	Hand-rearing_by_owners	1	0	<2h	8-12h	1	3-7h	0	Rarely	Seeds	1	0	0	1	1	1
1038	Female	40-49	1	1	3	Budgerigar	Melopsittacus undulatus	Male	Young Adult	0	Pet_store/breeder	Hand-rearing_by_owners	0	0	≥2h	8-12h	1	3-7h	0	Weekly	Seeds & Pelletss	1	0	1	1	0	0
1039	Female	40-49	1	0	2	Peach-faced Lovebird	Agapornis roseicollis	Male	Adult	0	Pet_store/breeder	Hand-rearing_by_pet_store_or_breeder	0	0	≥2h	8-12h	1	>11h	0	Daily	Pellets	1	1	1	1	0	0
1040	Female	40-49	1	1	1	Budgerigar	Melopsittacus undulatus	Female	Adult	0	Pet_store/breeder	Hand-rearing_by_owners	1	0	<2h	>12h	1	3-7h	0	Daily	Seeds	1	1	0	1	0	0
1041	Male	≥50	1	0	2	Cockatiel	Nymphicus hollandicus	Male	Adult	0	Pet_store/breeder	Hand-rearing_by_pet_store_or_breeder	0	0	≥2h	8-12h	1	3-7h	0	Weekly	Seeds	1	0	0	1	0	0
1042	Female	40-49	0	0	4	Budgerigar	Melopsittacus undulatus	Male	Adult	0	Pet_store/breeder	Hand-rearing_by_owners	0	0	<2h	8-12h	1	<3h	0	Weekly	Seeds & Pelletss	1	1	0	1	1	1
1043	Male	18-39	1	0	2	Budgerigar	Melopsittacus undulatus	Male	Adult	0	Pet_store/breeder	Hand-rearing_by_owners	0	0	<2h	<8h	0	7-11h	0	Daily	Seeds	0	0	0	0	0	1
1044	Female	40-49	1	1	3	Budgerigar	Melopsittacus undulatus	Male	Adult	0	Pet_store/breeder	Hand-rearing_by_pet_store_or_breeder	1	0	<2h	8-12h	1	3-7h	0	Rarely	Seeds	1	0	0	0	0	0
1045	Female	40-49	1	0	2	Green-cheeked parakeet	Pyrrhura molinae	Female	Adult	0	Pet_store/breeder	Hand-rearing_by_pet_store_or_breeder	1	0	<2h	8-12h	1	7-11h	0	Weekly	Seeds & Pelletss	1	1	0	1	0	1
1046	Female	≥50	0	0	3	Budgerigar	Melopsittacus undulatus	Male	Adult	0	Bred_at_home	Parent-rearing	1	0	<2h	<8h	1	7-11h	0	Rarely	Seeds	1	0	0	1	0	0
1047	Female	≥50	1	0	2	Cockatiel	Nymphicus hollandicus	Male	Adult	0	Pet_store/breeder	Hand-rearing_by_owners	1	0	<2h	8-12h	0	7-11h	0	Rarely	Seeds & Pelletss	1	1	0	1	0	0
1048	Female	≥50	1	1	4	Cockatiel	Nymphicus hollandicus	Female	Adult	0	Adopted	Hand-rearing_by_owners	1	0	≥2h	8-12h	1	3-7h	0	Weekly	Seeds	0	0	0	1	0	1
1049	Male	≥50	1	0	2	Cockatiel	Nymphicus hollandicus	Female	Adult	0	Pet_store/breeder	Hand-rearing_by_pet_store_or_breeder	0	0	Not let outside	>12h	1	<3h	0	Weekly	Seeds & Pelletss	1	0	1	1	0	1
1050	Female	40-49	1	1	4	Cockatiel	Nymphicus hollandicus	Female	Adult	0	Pet_store/breeder	Hand-rearing_by_owners	0	0	<2h	8-12h	1	7-11h	0	Weekly	Seeds & Pelletss	1	0	0	1	0	1
1051	Female	40-49	0	1	3	Peach-faced Lovebird	Agapornis roseicollis	Male	Adult	0	Bred_at_home	Parent-rearing	0	0	<2h	<8h	0	7-11h	0	Daily	Pellets	1	0	0	1	1	0
1052	Female	40-49	0	0	2	Cockatiel	Nymphicus hollandicus	Male	Adult	0	Pet_store/breeder	Hand-rearing_by_owners	0	0	≥2h	>12h	0	<3h	0	Weekly	Seeds & Pelletss	1	1	0	1	0	1
1053	Female	≥50	1	1	4	Peach-faced Lovebird	Agapornis roseicollis	Male	Juvenile/adolescent	0	Pet_store/breeder	Hand-rearing_by_pet_store_or_breeder	1	0	<2h	>12h	1	7-11h	0	Weekly	Seeds & Pelletss	1	0	0	1	1	0
1054	Female	40-49	1	1	3	Budgerigar	Melopsittacus undulatus	Male	Young Adult	0	Pet_store/breeder	Hand-rearing_by_owners	0	0	<2h	>12h	1	3-7h	0	Rarely	Seeds & Pelletss	1	0	0	1	0	1
1055	Female	≥50	1	0	2	Peach-faced Lovebird	Agapornis roseicollis	Female	Adult	0	Pet_store/breeder	Hand-rearing_by_pet_store_or_breeder	1	0	≥2h	8-12h	1	7-11h	0	Weekly	Pellets	1	0	0	1	0	0
1056	Female	≥50	1	1	3	Budgerigar	Melopsittacus undulatus	Male	Adult	1	Bred_at_home	Parent-rearing	0	0	<2h	8-12h	1	<3h	0	Rarely	Seeds	1	0	0	1	0	1
1057	Female	≥50	0	0	1	Budgerigar	Melopsittacus undulatus	Male	Adult	0	Bred_at_home	Parent-rearing	1	1	<2h	<8h	1	>11h	0	Rarely	Pellets	0	0	0	1	0	0
1058	Female	≥50	0	0	1	Budgerigar	Melopsittacus undulatus	Male	Young Adult	0	Bred_at_home	Hand-rearing_by_owners	1	1	<2h	<8h	1	7-11h	0	Weekly	Pellets	1	0	0	1	0	0
1059	Male	≥50	0	0	1	Salmon-crested cockatoo	Cacatua moluccensis	Male	Adult	0	Pet_store/breeder	Hand-rearing_by_pet_store_or_breeder	1	0	≥2h	8-12h	0	7-11h	0	Weekly	Seeds & Pelletss	1	1	0	1	1	0
1060	Female	40-49	0	1	3	Budgerigar	Melopsittacus undulatus	Female	Adult	0	Adopted	Hand-rearing_by_owners	0	0	<2h	<8h	0	7-11h	0	Weekly	Seeds	1	0	0	1	0	0
1061	Female	18-39	1	0	2	Peach-faced Lovebird	Agapornis roseicollis	Male	Young Adult	0	Pet_store/breeder	Hand-rearing_by_pet_store_or_breeder	1	0	<2h	8-12h	1	7-11h	0	Weekly	Seeds & Pelletss	1	0	0	1	0	0
1062	Female	40-49	0	0	1	Budgerigar	Melopsittacus undulatus	Male	Adult	0	Pet_store/breeder	Hand-rearing_by_owners	0	0	≥2h	<8h	1	>11h	0	Weekly	Seeds	0	1	0	1	0	1
1063	Female	≥50	0	0	1	Cockatiel	Nymphicus hollandicus	Female	Adult	0	Pet_store/breeder	Hand-rearing_by_pet_store_or_breeder	1	0	<2h	8-12h	1	7-11h	0	Rarely	Seeds	1	0	0	1	0	1
1064	Female	≥50	1	0	2	Cockatiel	Nymphicus hollandicus	Female	Adult	0	Pet_store/breeder	Hand-rearing_by_owners	0	0	≥2h	8-12h	1	<3h	0	Weekly	Seeds & Pelletss	1	1	0	1	0	1
1065	Female	40-49	1	1	3	Pacific parrotlet	Forpus coelestis	Male	Young Adult	0	Pet_store/breeder	Hand-rearing_by_pet_store_or_breeder	0	0	<2h	>12h	1	3-7h	0	Weekly	Seeds & Pelletss	1	0	0	1	0	1
1066	Female	40-49	1	1	4	Budgerigar	Melopsittacus undulatus	Female	Young Adult	0	Pet_store/breeder	Hand-rearing_by_owners	0	0	<2h	>12h	1	3-7h	1	Weekly	Seeds & Pelletss	1	0	0	0	0	1
1067	Female	≥50	0	0	2	Salmon-crested cockatoo	Cacatua moluccensis	Male	Adult	0	Adopted	Hand-rearing_by_owners	0	0	≥2h	8-12h	1	3-7h	0	Weekly	Seeds	1	1	1	1	1	1
1068	Female	18-39	0	0	2	Cockatiel	Nymphicus hollandicus	Male	Adult	0	Pet_store/breeder	Hand-rearing_by_owners	0	0	≥2h	8-12h	1	<3h	0	Rarely	Seeds	1	0	0	1	1	1
1069	Female	≥50	1	1	3	Green-cheeked parakeet	Pyrrhura molinae	Female	Adult	0	Pet_store/breeder	Hand-rearing_by_pet_store_or_breeder	1	0	≥2h	8-12h	1	<3h	0	Weekly	Pellets	1	1	0	0	0	0
1070	Female	40-49	1	0	2	Pacific parrotlet	Forpus coelestis	Female	Young Adult	0	Pet_store/breeder	Hand-rearing_by_pet_store_or_breeder	0	0	≥2h	8-12h	1	<3h	0	Weekly	Seeds	1	0	1	0	0	1
1071	Female	40-49	1	0	3	Cockatiel	Nymphicus hollandicus	Female	Adult	1	Pet_store/breeder	Hand-rearing_by_pet_store_or_breeder	1	0	<2h	<8h	0	3-7h	0	Rarely	Seeds & Pelletss	0	1	0	1	0	0
1072	Female	40-49	1	1	4	Cockatiel	Nymphicus hollandicus	Female	Young Adult	1	Pet_store/breeder	Hand-rearing_by_pet_store_or_breeder	1	0	≥2h	8-12h	1	3-7h	0	Weekly	Seeds & Pelletss	1	1	0	1	0	1
1073	Female	40-49	1	1	4	Barred Parakeet	Bolborhynchus lineola	Male	Young Adult	1	Pet_store/breeder	Hand-rearing_by_owners	1	0	≥2h	8-12h	1	3-7h	0	Weekly	Pellets	1	0	0	1	0	0
1074	Female	18-39	0	1	3	Green-cheeked parakeet	Pyrrhura molinae	Female	Young Adult	0	Pet_store/breeder	Hand-rearing_by_pet_store_or_breeder	1	0	≥2h	8-12h	1	7-11h	0	Weekly	Pellets	1	0	0	1	0	1
1075	Female	≥50	1	1	3	Peach-faced Lovebird	Agapornis roseicollis	Male	Young Adult	0	Pet_store/breeder	Hand-rearing_by_owners	1	0	≥2h	8-12h	1	3-7h	0	Weekly	Pellets	1	0	1	1	0	1
1076	Female	18-39	0	0	2	African grey parrot	Psittacus erithacus	Male	Adult	0	Pet_store/breeder	Hand-rearing_by_pet_store_or_breeder	0	0	≥2h	<8h	1	7-11h	0	Rarely	Seeds	1	1	0	0	0	0
1077	Female	40-49	0	0	3	Budgerigar	Melopsittacus undulatus	Male	Adult	0	Pet_store/breeder	Hand-rearing_by_owners	0	0	≥2h	8-12h	1	<3h	0	Rarely	Seeds & Pelletss	1	0	0	0	0	1
1078	Female	18-39	0	1	3	Peach-faced Lovebird	Agapornis roseicollis	Male	Juvenile/adolescent	0	Pet_store/breeder	Hand-rearing_by_owners	1	0	≥2h	8-12h	1	3-7h	0	Weekly	Pellets	1	0	0	1	0	0
1079	Female	≥50	0	1	1	Budgerigar	Melopsittacus undulatus	Male	Adult	0	Pet_store/breeder	Hand-rearing_by_owners	1	0	≥2h	>12h	1	>11h	1	Rarely	Seeds	1	1	0	1	0	0
1080	Female	40-49	1	0	2	Cockatiel	Nymphicus hollandicus	Female	Adult	0	Pet_store/breeder	Hand-rearing_by_owners	0	0	<2h	<8h	0	3-7h	0	Rarely	Seeds & Pelletss	1	0	0	1	0	0
1081	Female	≥50	1	0	2	Pacific parrotlet	Forpus coelestis	Female	Adult	0	Pet_store/breeder	Hand-rearing_by_owners	1	0	≥2h	>12h	1	>11h	0	Weekly	Seeds & Pelletss	1	0	0	1	0	0
1082	Female	40-49	1	1	4	Budgerigar	Melopsittacus undulatus	Female	Young Adult	0	Pet_store/breeder	Hand-rearing_by_pet_store_or_breeder	0	0	<2h	8-12h	1	3-7h	0	Weekly	Seeds	1	1	0	1	0	0
1083	Female	≥50	1	0	2	Sulphur-Crested cockatoo	Cacatua galerita	Female	Juvenile/adolescent	0	Pet_store/breeder	Hand-rearing_by_owners	1	0	≥2h	8-12h	1	<3h	0	Weekly	Pellets	1	1	1	0	0	0
1084	Female	≥50	1	1	4	Peach-faced Lovebird	Agapornis roseicollis	Female	Adult	0	Pet_store/breeder	Hand-rearing_by_owners	0	0	<2h	8-12h	1	3-7h	0	Weekly	Seeds	1	1	1	1	0	0
1085	Female	≥50	0	0	1	Cockatiel	Nymphicus hollandicus	Male	Adult	0	Pet_store/breeder	Hand-rearing_by_owners	1	0	<2h	8-12h	1	>11h	1	Weekly	Pellets	0	1	0	1	0	1
1086	Male	≥50	1	0	2	Green-cheeked parakeet	Pyrrhura molinae	Male	Young Adult	0	Pet_store/breeder	Hand-rearing_by_pet_store_or_breeder	0	0	<2h	8-12h	0	3-7h	1	Weekly	Seeds & Pelletss	0	0	0	1	1	0
1087	Female	40-49	1	1	2	Cockatiel	Nymphicus hollandicus	Female	Adult	0	Bred_at_home	Hand-rearing_by_pet_store_or_breeder	0	0	<2h	8-12h	1	<3h	0	Weekly	Seeds	1	1	0	1	0	0
1088	Female	18-39	1	0	3	Peach-faced Lovebird	Agapornis roseicollis	Male	Young Adult	0	Pet_store/breeder	Hand-rearing_by_owners	0	0	≥2h	8-12h	1	3-7h	0	Weekly	Seeds & Pelletss	0	0	0	1	0	1
1089	Female	40-49	1	1	4	Budgerigar	Melopsittacus undulatus	Female	Young Adult	0	Pet_store/breeder	Hand-rearing_by_owners	1	1	<2h	8-12h	1	<3h	0	Rarely	Seeds & Pelletss	1	0	0	1	0	0
1090	Female	18-39	0	0	4	Barred Parakeet	Bolborhynchus lineola	Male	Juvenile/adolescent	1	Pet_store/breeder	Hand-rearing_by_owners	1	0	<2h	8-12h	1	>11h	0	Rarely	Pellets	1	0	0	0	0	0
1091	Female	≥50	1	0	2	Green-cheeked parakeet	Pyrrhura molinae	Female	Young Adult	1	Pet_store/breeder	Hand-rearing_by_pet_store_or_breeder	1	0	<2h	8-12h	1	3-7h	0	Daily	Seeds	1	0	0	0	0	0
1092	Female	≥50	1	0	2	Green-cheeked parakeet	Pyrrhura molinae	Male	Juvenile/adolescent	1	Pet_store/breeder	Hand-rearing_by_pet_store_or_breeder	1	0	<2h	8-12h	1	3-7h	0	Daily	Seeds & Pelletss	1	0	0	0	0	0
1093	Male	≥50	0	0	2	Cockatiel	Nymphicus hollandicus	Female	Young Adult	0	Pet_store/breeder	Hand-rearing_by_owners	0	0	≥2h	8-12h	1	7-11h	1	Weekly	Seeds & Pelletss	0	1	0	1	0	0
1094	Male	≥50	0	0	3	Budgerigar	Melopsittacus undulatus	Male	Young Adult	0	Pet_store/breeder	Hand-rearing_by_owners	1	0	≥2h	8-12h	0	3-7h	0	Rarely	Seeds & Pelletss	1	0	0	1	0	0
1095	Female	≥50	1	1	4	Cockatiel	Nymphicus hollandicus	Female	Adult	0	Pet_store/breeder	Hand-rearing_by_owners	1	0	Not let outside	8-12h	1	>11h	0	Rarely	Seeds	1	0	0	0	0	0
1096	Female	18-39	0	0	3	Cockatiel	Nymphicus hollandicus	Male	Adult	0	Pet_store/breeder	Hand-rearing_by_owners	1	0	≥2h	<8h	1	<3h	0	Weekly	Seeds	1	1	0	1	0	0
1097	Female	18-39	0	0	1	Budgerigar	Melopsittacus undulatus	Male	Young Adult	0	Pet_store/breeder	Hand-rearing_by_owners	1	0	<2h	8-12h	1	7-11h	0	Weekly	Pellets	0	0	0	1	1	1
1098	Female	≥50	1	0	3	Green-cheeked parakeet	Pyrrhura molinae	Male	Young Adult	0	Adopted	Hand-rearing_by_owners	1	0	<2h	8-12h	1	3-7h	0	Weekly	Seeds & Pelletss	1	0	0	1	0	1
1099	Female	≥50	1	0	2	Budgerigar	Melopsittacus undulatus	Male	Adult	0	Pet_store/breeder	Hand-rearing_by_owners	1	0	≥2h	>12h	1	>11h	0	Weekly	Seeds & Pelletss	1	1	0	1	0	0
1100	Female	40-49	1	1	3	Budgerigar	Melopsittacus undulatus	Male	Young Adult	0	Pet_store/breeder	Hand-rearing_by_owners	0	0	<2h	8-12h	1	3-7h	1	Rarely	Pellets	1	0	0	1	1	1
1101	Male	18-39	1	0	2	Budgerigar	Melopsittacus undulatus	Male	Young Adult	0	Pet_store/breeder	Hand-rearing_by_pet_store_or_breeder	1	0	<2h	8-12h	1	3-7h	1	Weekly	Seeds & Pelletss	1	0	0	1	0	0
1102	Female	40-49	0	0	3	Cockatiel	Nymphicus hollandicus	Female	Juvenile/adolescent	0	Bred_at_home	Hand-rearing_by_owners	0	0	<2h	8-12h	1	<3h	0	Weekly	Seeds & Pelletss	0	0	0	0	1	1
1103	Male	40-49	0	0	2	Cockatiel	Nymphicus hollandicus	Female	Adult	0	Pet_store/breeder	Hand-rearing_by_pet_store_or_breeder	1	0	<2h	<8h	0	7-11h	0	Rarely	Pellets	1	0	1	0	0	0
1104	Female	40-49	1	0	2	African grey parrot	Psittacus erithacus	Female	Young Adult	1	Pet_store/breeder	Hand-rearing_by_pet_store_or_breeder	0	0	<2h	<8h	1	>11h	0	Rarely	Pellets	1	0	1	1	0	1
1105	Female	≥50	1	0	2	Cockatiel	Nymphicus hollandicus	Female	Young Adult	0	Adopted	Hand-rearing_by_owners	0	0	≥2h	>12h	1	<3h	0	Rarely	Pellets	1	0	1	0	0	1
1106	Male	18-39	1	0	2	Cockatiel	Nymphicus hollandicus	Male	Adult	0	Pet_store/breeder	Hand-rearing_by_pet_store_or_breeder	1	0	<2h	8-12h	0	7-11h	0	Rarely	Pellets	0	0	0	1	1	0
1107	Female	≥50	0	0	2	Peach-faced Lovebird	Agapornis roseicollis	Male	Young Adult	0	Pet_store/breeder	Hand-rearing_by_pet_store_or_breeder	0	0	≥2h	8-12h	1	<3h	0	Weekly	Seeds	1	1	0	1	0	1
1108	Female	40-49	1	0	2	Barred Parakeet	Bolborhynchus lineola	Male	Adult	1	Pet_store/breeder	Hand-rearing_by_pet_store_or_breeder	1	1	<2h	8-12h	1	7-11h	0	Weekly	Seeds & Pelletss	1	0	0	0	0	1
1109	Male	≥50	1	0	2	Budgerigar	Melopsittacus undulatus	Male	Adult	0	Pet_store/breeder	Hand-rearing_by_owners	0	0	≥2h	>12h	1	<3h	0	Rarely	Pellets	1	0	0	1	0	0
1110	Female	18-39	0	0	4	Cockatiel	Nymphicus hollandicus	Male	Adult	0	Pet_store/breeder	Hand-rearing_by_pet_store_or_breeder	0	1	<2h	<8h	1	7-11h	0	Weekly	Seeds & Pelletss	1	0	0	1	0	0
1111	Female	≥50	0	0	1	Budgerigar	Melopsittacus undulatus	Female	Adult	0	Pet_store/breeder	Hand-rearing_by_owners	1	0	<2h	>12h	1	7-11h	0	Rarely	Seeds	1	0	0	0	0	1
1112	Female	40-49	1	1	4	Cockatiel	Nymphicus hollandicus	Female	Adult	0	Pet_store/breeder	Hand-rearing_by_owners	1	1	≥2h	8-12h	1	3-7h	1	Rarely	Seeds & Pelletss	1	0	0	0	0	1
1113	Female	40-49	0	0	3	Peach-faced Lovebird	Agapornis roseicollis	Female	Adult	0	Pet_store/breeder	Hand-rearing_by_pet_store_or_breeder	0	0	<2h	8-12h	1	3-7h	0	Daily	Seeds & Pelletss	1	0	0	1	0	0
1114	Female	18-39	0	0	3	Budgerigar	Melopsittacus undulatus	Male	Adult	0	Pet_store/breeder	Hand-rearing_by_owners	0	0	<2h	>12h	1	3-7h	0	Weekly	Pellets	0	0	0	1	0	0
1115	Female	≥50	1	1	3	Budgerigar	Melopsittacus undulatus	Female	Adult	0	Pet_store/breeder	Hand-rearing_by_pet_store_or_breeder	1	0	<2h	>12h	1	3-7h	0	Rarely	Seeds	1	0	0	1	0	0
1116	Female	≥50	1	1	4	Peach-faced Lovebird	Agapornis roseicollis	Male	Young Adult	1	Pet_store/breeder	Hand-rearing_by_pet_store_or_breeder	0	0	≥2h	<8h	0	3-7h	0	Weekly	Seeds & Pelletss	1	1	0	1	0	0
1117	Male	≥50	1	1	3	Cockatiel	Nymphicus hollandicus	Female	Adult	0	Pet_store/breeder	Hand-rearing_by_pet_store_or_breeder	1	0	<2h	8-12h	1	<3h	0	Weekly	Pellets	0	0	0	0	0	0
1118	Female	≥50	0	0	3	Peach-faced Lovebird	Agapornis roseicollis	Female	Adult	0	Pet_store/breeder	Hand-rearing_by_owners	1	0	≥2h	>12h	1	<3h	0	Weekly	Seeds & Pelletss	1	0	0	0	0	1
1119	Female	≥50	1	1	4	Cockatiel	Nymphicus hollandicus	Female	Adult	0	Pet_store/breeder	Hand-rearing_by_owners	0	0	<2h	8-12h	1	<3h	0	Rarely	Seeds	1	1	0	1	0	1
1120	Female	40-49	1	1	4	Budgerigar	Melopsittacus undulatus	Male	Adult	0	Pet_store/breeder	Hand-rearing_by_pet_store_or_breeder	1	0	<2h	>12h	1	7-11h	0	Rarely	Seeds	1	0	0	1	1	0
1121	Female	≥50	0	0	1	Cockatiel	Nymphicus hollandicus	Male	Adult	0	Pet_store/breeder	Hand-rearing_by_pet_store_or_breeder	1	1	<2h	>12h	1	>11h	0	Rarely	Seeds & Pelletss	1	0	0	0	0	0
1122	Female	40-49	1	1	3	Budgerigar	Melopsittacus undulatus	Female	Adult	0	Pet_store/breeder	Hand-rearing_by_pet_store_or_breeder	1	0	≥2h	8-12h	1	3-7h	0	Rarely	Seeds	1	1	0	1	0	0
1123	Female	40-49	1	0	2	Peach-faced Lovebird	Agapornis roseicollis	Male	Adult	0	Pet_store/breeder	Hand-rearing_by_pet_store_or_breeder	0	0	≥2h	8-12h	1	3-7h	0	Weekly	Seeds	1	0	0	1	1	0
1124	Female	40-49	0	0	4	Cockatiel	Nymphicus hollandicus	Male	Adult	0	Pet_store/breeder	Hand-rearing_by_owners	1	0	≥2h	<8h	0	7-11h	0	Rarely	Seeds	1	1	0	1	0	1
1125	Female	≥50	1	1	3	Budgerigar	Melopsittacus undulatus	Male	Young Adult	0	Pet_store/breeder	Hand-rearing_by_pet_store_or_breeder	1	0	<2h	8-12h	1	7-11h	0	Rarely	Seeds	0	0	0	1	0	0
1126	Female	18-39	0	0	1	African grey parrot	Psittacus erithacus	Female	Adult	0	Adopted	Hand-rearing_by_owners	1	0	Not let outside	8-12h	0	7-11h	1	Rarely	Pellets	1	0	0	0	0	0
1127	Female	40-49	1	0	2	Peach-faced Lovebird	Agapornis roseicollis	Male	Adult	0	Pet_store/breeder	Hand-rearing_by_owners	1	0	<2h	8-12h	1	<3h	0	Weekly	Seeds & Pelletss	1	0	0	0	0	0
1128	Male	40-49	1	1	2	Budgerigar	Melopsittacus undulatus	Female	Adult	0	Pet_store/breeder	Hand-rearing_by_owners	1	0	Not let outside	8-12h	1	3-7h	0	Rarely	Seeds	1	0	0	1	0	0
1129	Female	18-39	0	0	4	Budgerigar	Melopsittacus undulatus	Male	Young Adult	0	Pet_store/breeder	Hand-rearing_by_owners	0	0	<2h	8-12h	1	7-11h	1	Rarely	Seeds & Pelletss	1	0	0	1	0	0
1130	Male	40-49	1	1	3	Green-cheeked parakeet	Pyrrhura molinae	Male	Young Adult	0	Pet_store/breeder	Hand-rearing_by_pet_store_or_breeder	1	1	≥2h	>12h	1	3-7h	0	Weekly	Pellets	1	0	0	0	0	1
1131	Female	40-49	0	0	2	Budgerigar	Melopsittacus undulatus	Female	Adult	0	Pet_store/breeder	Hand-rearing_by_pet_store_or_breeder	1	Not cage	≥2h	8-12h	0	3-7h	0	Weekly	Seeds & Pelletss	1	0	0	1	0	0
1132	Female	≥50	1	1	4	Budgerigar	Melopsittacus undulatus	Male	Young Adult	1	Pet_store/breeder	Hand-rearing_by_owners	1	Not cage	≥2h	8-12h	0	7-11h	0	Weekly	Seeds & Pelletss	1	1	0	1	0	1
1133	Female	18-39	0	0	4	Budgerigar	Melopsittacus undulatus	Female	Young Adult	0	Pet_store/breeder	Hand-rearing_by_owners	0	0	≥2h	<8h	1	<3h	0	Rarely	Seeds	1	1	0	1	1	0
1134	Female	18-39	0	0	4	Peach-faced Lovebird	Agapornis roseicollis	Female	Adult	0	Pet_store/breeder	Hand-rearing_by_pet_store_or_breeder	0	0	<2h	<8h	1	<3h	0	Rarely	Seeds & Pelletss	1	0	1	0	0	1
1135	Female	≥50	1	0	2	Budgerigar	Melopsittacus undulatus	Female	Adult	0	Bred_at_home	Parent-rearing	0	0	<2h	<8h	1	7-11h	0	Weekly	Seeds	1	0	0	0	0	1
1136	Female	≥50	0	1	3	Budgerigar	Melopsittacus undulatus	Male	Adult	0	Pet_store/breeder	Hand-rearing_by_owners	0	0	<2h	>12h	0	<3h	0	Rarely	Seeds	1	0	0	0	1	1
1137	Female	≥50	1	1	4	Budgerigar	Melopsittacus undulatus	Female	Adult	0	Bred_at_home	Hand-rearing_by_owners	1	0	≥2h	>12h	1	3-7h	1	Rarely	Seeds	1	0	1	0	0	0
1138	Female	40-49	1	1	3	Cockatiel	Nymphicus hollandicus	Male	Young Adult	0	Pet_store/breeder	Hand-rearing_by_owners	1	0	≥2h	<8h	1	7-11h	0	Weekly	Seeds & Pelletss	1	0	0	1	0	0
1139	Female	18-39	0	0	4	Budgerigar	Melopsittacus undulatus	Female	Young Adult	0	Pet_store/breeder	Hand-rearing_by_pet_store_or_breeder	1	0	<2h	8-12h	1	7-11h	0	Daily	Seeds & Pelletss	1	0	0	1	1	0
1140	Female	40-49	1	0	2	Cockatiel	Nymphicus hollandicus	Male	Adult	0	Bred_at_home	Hand-rearing_by_pet_store_or_breeder	0	0	<2h	<8h	1	7-11h	0	Rarely	Seeds	0	0	0	1	1	0
1141	Female	40-49	0	0	3	Budgerigar	Melopsittacus undulatus	Male	Young Adult	0	Pet_store/breeder	Hand-rearing_by_owners	0	0	≥2h	8-12h	1	<3h	0	Weekly	Pellets	0	0	0	1	0	1
1142	Female	18-39	0	1	4	Budgerigar	Melopsittacus undulatus	Female	Adult	0	Pet_store/breeder	Hand-rearing_by_owners	1	0	<2h	8-12h	0	3-7h	0	Weekly	Seeds	1	0	0	0	0	0
1143	Female	40-49	1	0	2	African grey parrot	Psittacus erithacus	Female	Adult	0	Pet_store/breeder	Hand-rearing_by_pet_store_or_breeder	1	0	≥2h	8-12h	1	3-7h	0	Weekly	Seeds & Pelletss	1	0	1	0	0	0
1144	Female	18-39	0	0	1	Budgerigar	Melopsittacus undulatus	Male	Young Adult	0	Pet_store/breeder	Hand-rearing_by_pet_store_or_breeder	0	0	<2h	<8h	1	7-11h	0	Weekly	Seeds	0	0	0	1	0	0
1145	Female	≥50	1	1	3	Budgerigar	Melopsittacus undulatus	Female	Adult	0	Pet_store/breeder	Hand-rearing_by_owners	0	0	<2h	8-12h	1	3-7h	1	Rarely	Seeds	1	0	1	1	0	0
1146	Male	≥50	1	1	3	Budgerigar	Melopsittacus undulatus	Female	Young Adult	0	Pet_store/breeder	Hand-rearing_by_owners	0	0	≥2h	8-12h	1	7-11h	0	Daily	Seeds & Pelletss	1	1	0	1	1	1
1147	Female	40-49	1	1	3	Budgerigar	Melopsittacus undulatus	Female	Young Adult	0	Pet_store/breeder	Hand-rearing_by_owners	0	0	<2h	8-12h	1	>11h	0	Rarely	Seeds	1	0	0	1	1	0
1148	Female	40-49	0	0	4	Cockatiel	Nymphicus hollandicus	Male	Adult	0	Pet_store/breeder	Hand-rearing_by_pet_store_or_breeder	0	0	<2h	<8h	1	7-11h	0	Rarely	Seeds & Pelletss	1	0	0	1	0	1
1149	Female	≥50	1	1	4	Budgerigar	Melopsittacus undulatus	Male	Adult	0	Bred_at_home	Hand-rearing_by_owners	1	0	<2h	8-12h	1	7-11h	0	Rarely	Seeds	1	0	0	0	1	1
1150	Female	18-39	0	0	3	Budgerigar	Melopsittacus undulatus	Female	Young Adult	0	Pet_store/breeder	Hand-rearing_by_owners	1	0	<2h	<8h	1	3-7h	0	Weekly	Pellets	0	1	0	1	0	0
1151	Female	≥50	0	0	1	Green-cheeked parakeet	Pyrrhura molinae	Male	Adult	0	Pet_store/breeder	Hand-rearing_by_pet_store_or_breeder	0	0	<2h	<8h	1	7-11h	0	Weekly	Seeds	1	0	0	1	0	1
1152	Female	18-39	0	0	3	Sulphur-Crested cockatoo	Cacatua galerita	Female	Adult	0	Bred_at_home	Hand-rearing_by_owners	1	0	<2h	>12h	0	>11h	0	Weekly	Seeds & Pelletss	1	0	1	0	0	0
1153	Female	≥50	1	0	2	Cockatiel	Nymphicus hollandicus	Female	Adult	0	Pet_store/breeder	Hand-rearing_by_owners	0	0	≥2h	>12h	1	<3h	0	Weekly	Seeds & Pelletss	0	0	0	1	0	1
1154	Female	40-49	1	1	4	Peach-faced Lovebird	Agapornis roseicollis	Male	Juvenile/adolescent	0	Pet_store/breeder	Hand-rearing_by_owners	1	0	<2h	8-12h	1	<3h	0	Daily	Seeds & Pelletss	1	0	0	1	1	0
1155	Female	40-49	1	1	3	Cockatiel	Nymphicus hollandicus	Male	Young Adult	0	Pet_store/breeder	Hand-rearing_by_owners	0	0	<2h	<8h	0	7-11h	0	Rarely	Pellets	0	0	0	0	0	1
1156	Female	40-49	0	0	2	African grey parrot	Psittacus erithacus	Female	Young Adult	0	Pet_store/breeder	Hand-rearing_by_pet_store_or_breeder	1	0	≥2h	>12h	1	<3h	1	Daily	Pellets	1	0	0	0	0	1
1157	Female	≥50	1	1	3	Budgerigar	Melopsittacus undulatus	Female	Adult	0	Pet_store/breeder	Hand-rearing_by_owners	0	0	<2h	8-12h	1	<3h	0	Rarely	Seeds & Pelletss	0	0	0	1	0	1
1158	Female	18-39	1	0	2	Cockatiel	Nymphicus hollandicus	Female	Adult	0	Adopted	Hand-rearing_by_owners	1	0	≥2h	>12h	1	3-7h	0	Rarely	Seeds	0	0	1	0	0	0
1159	Female	≥50	1	1	3	Budgerigar	Melopsittacus undulatus	Male	Adult	0	Pet_store/breeder	Hand-rearing_by_owners	0	0	<2h	>12h	1	<3h	0	Weekly	Seeds	1	0	0	1	0	0
1160	Male	≥50	1	0	2	Sulphur-Crested cockatoo	Cacatua galerita	Male	Adult	0	Pet_store/breeder	Hand-rearing_by_owners	1	0	<2h	8-12h	1	<3h	0	Weekly	Pellets	1	0	0	0	0	0
1161	Female	40-49	1	0	1	Cockatiel	Nymphicus hollandicus	Male	Juvenile/adolescent	0	Pet_store/breeder	Hand-rearing_by_pet_store_or_breeder	0	0	<2h	8-12h	1	<3h	0	Weekly	Seeds & Pelletss	0	0	0	1	0	1
1162	Female	40-49	1	0	2	Cockatiel	Nymphicus hollandicus	Male	Adult	0	Pet_store/breeder	Hand-rearing_by_owners	1	0	≥2h	8-12h	0	7-11h	0	Rarely	Seeds & Pelletss	1	0	0	0	0	0
1163	Female	40-49	1	1	3	Pacific parrotlet	Forpus coelestis	Male	Adult	0	Pet_store/breeder	Hand-rearing_by_pet_store_or_breeder	0	0	<2h	8-12h	1	7-11h	0	Weekly	Seeds & Pelletss	1	0	1	1	0	1
1164	Female	40-49	0	0	3	Budgerigar	Melopsittacus undulatus	Female	Young Adult	0	Bred_at_home	Hand-rearing_by_owners	0	0	<2h	>12h	1	3-7h	0	Weekly	Seeds & Pelletss	1	0	0	1	0	0
1165	Female	40-49	1	0	2	Green-cheeked parakeet	Pyrrhura molinae	Male	Adult	0	Pet_store/breeder	Hand-rearing_by_pet_store_or_breeder	1	0	Not let outside	>12h	0	<3h	1	Weekly	Seeds & Pelletss	1	0	0	1	0	0
1166	Female	≥50	0	0	2	Peach-faced Lovebird	Agapornis roseicollis	Male	Adult	0	Pet_store/breeder	Hand-rearing_by_owners	0	0	≥2h	>12h	1	<3h	0	Weekly	Seeds & Pelletss	1	1	0	1	0	1
1167	Female	40-49	1	0	2	Budgerigar	Melopsittacus undulatus	Male	Adult	0	Adopted	Hand-rearing_by_owners	1	0	≥2h	8-12h	1	<3h	0	Weekly	Seeds & Pelletss	1	0	0	1	1	0
1168	Female	40-49	1	1	3	Budgerigar	Melopsittacus undulatus	Male	Adult	0	Pet_store/breeder	Hand-rearing_by_owners	1	0	<2h	>12h	1	<3h	0	Rarely	Pellets	1	0	0	1	1	1
1169	Female	≥50	1	0	4	Pacific parrotlet	Forpus coelestis	Male	Adult	0	Pet_store/breeder	Hand-rearing_by_pet_store_or_breeder	1	0	<2h	>12h	1	7-11h	0	Weekly	Seeds & Pelletss	1	0	0	0	0	1
1170	Female	18-39	0	0	1	Cockatiel	Nymphicus hollandicus	Female	Juvenile/adolescent	0	Pet_store/breeder	Hand-rearing_by_pet_store_or_breeder	0	0	<2h	8-12h	1	7-11h	0	Weekly	Seeds & Pelletss	1	0	1	1	0	1
1171	Female	≥50	1	0	2	Cockatiel	Nymphicus hollandicus	Female	Adult	0	Pet_store/breeder	Hand-rearing_by_pet_store_or_breeder	0	0	<2h	8-12h	1	>11h	0	Rarely	Seeds & Pelletss	0	0	0	0	0	0
1172	Female	18-39	0	0	3	Budgerigar	Melopsittacus undulatus	Male	Adult	0	Pet_store/breeder	Hand-rearing_by_owners	0	0	≥2h	<8h	1	7-11h	0	Rarely	Seeds	0	1	0	0	1	1
1173	Female	≥50	1	1	4	Cockatiel	Nymphicus hollandicus	Female	Young Adult	0	Pet_store/breeder	Hand-rearing_by_owners	0	0	<2h	8-12h	1	3-7h	0	Weekly	Seeds	1	0	0	0	0	1
1174	Female	40-49	1	1	4	Peach-faced Lovebird	Agapornis roseicollis	Female	Young Adult	0	Pet_store/breeder	Hand-rearing_by_owners	0	0	<2h	>12h	1	7-11h	0	Weekly	Seeds	1	0	0	1	0	0
1175	Female	18-39	1	0	1	Cockatiel	Nymphicus hollandicus	Male	Juvenile/adolescent	0	Pet_store/breeder	Hand-rearing_by_owners	1	0	<2h	>12h	1	7-11h	1	Weekly	Seeds & Pelletss	1	0	0	1	0	1
1176	Female	40-49	0	0	3	Peach-faced Lovebird	Agapornis roseicollis	Male	Young Adult	0	Pet_store/breeder	Hand-rearing_by_owners	1	0	<2h	8-12h	1	<3h	0	Rarely	Seeds	1	0	0	1	1	0
1177	Female	40-49	1	0	2	Green-cheeked parakeet	Pyrrhura molinae	Male	Adult	0	Pet_store/breeder	Hand-rearing_by_pet_store_or_breeder	0	0	≥2h	<8h	0	>11h	0	Weekly	Seeds & Pelletss	1	1	0	1	0	0
1178	Female	40-49	1	1	3	Cockatiel	Nymphicus hollandicus	Male	Adult	0	Pet_store/breeder	Hand-rearing_by_owners	1	0	<2h	8-12h	0	>11h	0	Rarely	Seeds & Pelletss	1	0	0	0	0	0
1179	Female	40-49	1	0	2	Budgerigar	Melopsittacus undulatus	Female	Adult	0	Pet_store/breeder	Hand-rearing_by_owners	0	0	<2h	<8h	0	<3h	0	Weekly	Pellets	1	0	1	1	1	0
1180	Female	40-49	1	1	4	Budgerigar	Melopsittacus undulatus	Female	Adult	0	Pet_store/breeder	Hand-rearing_by_pet_store_or_breeder	0	0	≥2h	>12h	1	<3h	0	Rarely	Seeds	1	0	0	1	1	1
1181	Female	40-49	1	1	4	Peach-faced Lovebird	Agapornis roseicollis	Male	Adult	0	Pet_store/breeder	Hand-rearing_by_owners	1	0	<2h	8-12h	1	3-7h	0	Weekly	Seeds	1	0	0	0	0	0
1182	Female	18-39	0	0	1	Barred Parakeet	Bolborhynchus lineola	Female	Young Adult	0	Pet_store/breeder	Hand-rearing_by_pet_store_or_breeder	0	0	≥2h	8-12h	0	7-11h	0	Weekly	Seeds & Pelletss	1	0	0	1	0	0
1183	Female	≥50	0	0	2	Cockatiel	Nymphicus hollandicus	Male	Young Adult	0	Pet_store/breeder	Hand-rearing_by_owners	1	0	<2h	8-12h	1	<3h	0	Rarely	Seeds & Pelletss	1	1	0	1	0	1
1184	Female	40-49	0	0	1	Green-cheeked parakeet	Pyrrhura molinae	Male	Adult	0	Pet_store/breeder	Hand-rearing_by_owners	1	0	≥2h	>12h	1	7-11h	1	Daily	Pellets	1	0	0	1	1	0
1185	Female	≥50	1	1	4	Budgerigar	Melopsittacus undulatus	Male	Adult	0	Pet_store/breeder	Hand-rearing_by_owners	0	0	<2h	8-12h	1	3-7h	0	Rarely	Seeds & Pelletss	1	0	0	1	0	0
1186	Female	≥50	1	0	4	Budgerigar	Melopsittacus undulatus	Male	Young Adult	0	Pet_store/breeder	Hand-rearing_by_pet_store_or_breeder	0	0	≥2h	8-12h	1	<3h	0	Rarely	Seeds & Pelletss	1	0	0	1	0	1
1187	Female	18-39	0	0	4	Cockatiel	Nymphicus hollandicus	Female	Adult	0	Pet_store/breeder	Hand-rearing_by_pet_store_or_breeder	1	0	<2h	>12h	1	3-7h	0	Rarely	Seeds	1	0	1	0	0	1
1188	Female	18-39	0	0	1	Cockatiel	Nymphicus hollandicus	Male	Young Adult	0	Adopted	Hand-rearing_by_owners	1	0	≥2h	8-12h	1	7-11h	0	Weekly	Pellets	1	0	0	1	0	0
1189	Female	18-39	1	0	2	Cockatiel	Nymphicus hollandicus	Female	Juvenile/adolescent	0	Pet_store/breeder	Hand-rearing_by_owners	0	0	<2h	8-12h	1	3-7h	0	Weekly	Seeds & Pelletss	1	0	1	1	0	1
1190	Female	≥50	0	0	1	Peach-faced Lovebird	Agapornis roseicollis	Male	Adult	0	Pet_store/breeder	Hand-rearing_by_owners	1	1	<2h	>12h	1	7-11h	0	Weekly	Seeds & Pelletss	0	0	0	1	0	1
1191	Male	40-49	1	0	2	Cockatiel	Nymphicus hollandicus	Female	Young Adult	0	Pet_store/breeder	Hand-rearing_by_owners	0	0	<2h	8-12h	1	7-11h	1	Rarely	Seeds	1	0	0	1	0	0
1192	Female	18-39	1	1	3	Budgerigar	Melopsittacus undulatus	Male	Adult	0	Pet_store/breeder	Hand-rearing_by_pet_store_or_breeder	1	0	<2h	>12h	0	7-11h	1	Weekly	Seeds & Pelletss	1	0	0	0	1	0
1193	Female	≥50	1	1	3	Budgerigar	Melopsittacus undulatus	Female	Adult	0	Pet_store/breeder	Hand-rearing_by_owners	1	0	<2h	>12h	1	<3h	0	Weekly	Seeds & Pelletss	1	0	0	0	0	0
1194	Female	40-49	1	0	2	Green-cheeked parakeet	Pyrrhura molinae	Female	Adult	0	Pet_store/breeder	Hand-rearing_by_pet_store_or_breeder	1	0	≥2h	8-12h	1	3-7h	0	Weekly	Seeds & Pelletss	1	1	1	1	0	0
1195	Female	40-49	1	0	2	African grey parrot	Psittacus erithacus	Female	Juvenile/adolescent	0	Pet_store/breeder	Hand-rearing_by_pet_store_or_breeder	1	0	<2h	8-12h	0	7-11h	0	Weekly	Pellets	1	0	1	0	0	0
1196	Female	40-49	1	0	2	Budgerigar	Melopsittacus undulatus	Male	Adult	0	Pet_store/breeder	Hand-rearing_by_owners	1	0	<2h	8-12h	0	>11h	0	Rarely	Seeds & Pelletss	1	0	0	0	0	0
1197	Female	18-39	1	1	3	Peach-faced Lovebird	Agapornis roseicollis	Female	Young Adult	0	Pet_store/breeder	Hand-rearing_by_pet_store_or_breeder	1	0	<2h	8-12h	0	3-7h	0	Weekly	Seeds & Pelletss	0	0	0	1	0	0
1198	Female	≥50	1	1	3	Budgerigar	Melopsittacus undulatus	Male	Adult	0	Pet_store/breeder	Hand-rearing_by_owners	0	0	<2h	<8h	1	3-7h	0	Rarely	Seeds	0	0	0	1	1	0
1199	Female	18-39	0	0	4	Budgerigar	Melopsittacus undulatus	Female	Young Adult	0	Pet_store/breeder	Hand-rearing_by_pet_store_or_breeder	1	0	<2h	8-12h	1	>11h	0	Rarely	Seeds & Pelletss	1	0	0	0	0	0
1200	Male	40-49	1	0	2	Cockatiel	Nymphicus hollandicus	Male	Adult	0	Pet_store/breeder	Hand-rearing_by_pet_store_or_breeder	1	0	≥2h	8-12h	1	<3h	0	Rarely	Seeds & Pelletss	0	0	0	1	0	1
1201	Female	40-49	1	1	3	Budgerigar	Melopsittacus undulatus	Male	Adult	0	Pet_store/breeder	Hand-rearing_by_owners	1	0	<2h	>12h	0	3-7h	0	Weekly	Seeds & Pelletss	1	0	0	0	0	1
1202	Female	≥50	1	1	4	Peach-faced Lovebird	Agapornis roseicollis	Male	Adult	0	Pet_store/breeder	Hand-rearing_by_owners	0	0	≥2h	>12h	1	3-7h	0	Weekly	Seeds & Pelletss	1	0	0	1	0	1
1203	Female	40-49	0	0	1	Cockatiel	Nymphicus hollandicus	Male	Adult	0	Pet_store/breeder	Hand-rearing_by_owners	1	0	≥2h	<8h	1	3-7h	1	Rarely	Seeds	1	0	0	1	0	0
1204	Male	40-49	1	1	3	Green-cheeked parakeet	Pyrrhura molinae	Female	Adult	0	Pet_store/breeder	Hand-rearing_by_owners	1	0	<2h	8-12h	1	<3h	0	Weekly	Pellets	1	0	0	1	0	0
1205	Female	≥50	1	0	2	Peach-faced Lovebird	Agapornis roseicollis	Female	Young Adult	0	Pet_store/breeder	Hand-rearing_by_owners	1	Not cage	≥2h	8-12h	0	7-11h	1	Weekly	Seeds & Pelletss	1	0	1	1	0	0
1206	Female	40-49	0	0	1	Peach-faced Lovebird	Agapornis roseicollis	Female	Young Adult	0	Pet_store/breeder	Hand-rearing_by_pet_store_or_breeder	0	0	≥2h	>12h	1	3-7h	0	Weekly	Seeds & Pelletss	1	0	0	1	0	0
1207	Female	40-49	0	0	2	Peach-faced Lovebird	Agapornis roseicollis	Female	Adult	1	Pet_store/breeder	Hand-rearing_by_pet_store_or_breeder	1	0	<2h	8-12h	1	3-7h	0	Daily	Seeds	1	0	1	1	0	1
1208	Female	40-49	0	1	4	Budgerigar	Melopsittacus undulatus	Male	Adult	0	Adopted	Hand-rearing_by_owners	1	1	<2h	<8h	1	<3h	0	Rarely	Seeds	1	0	0	1	0	1
1209	Female	18-39	0	0	3	Peach-faced Lovebird	Agapornis roseicollis	Male	Young Adult	0	Pet_store/breeder	Hand-rearing_by_pet_store_or_breeder	0	0	≥2h	>12h	1	7-11h	1	Weekly	Seeds & Pelletss	1	0	1	1	0	1
1210	Female	18-39	0	0	3	Budgerigar	Melopsittacus undulatus	Male	Adult	0	Adopted	Hand-rearing_by_owners	0	0	<2h	>12h	1	3-7h	0	Weekly	Seeds & Pelletss	1	0	0	1	0	1
1211	Male	≥50	0	0	1	Budgerigar	Melopsittacus undulatus	Male	Adult	0	Pet_store/breeder	Hand-rearing_by_owners	1	0	<2h	<8h	1	>11h	1	Rarely	Pellets	1	0	0	1	1	0
1212	Female	40-49	1	0	2	Barred Parakeet	Bolborhynchus lineola	Female	Adult	0	Pet_store/breeder	Hand-rearing_by_owners	1	0	<2h	<8h	1	>11h	1	Weekly	Seeds & Pelletss	1	0	0	1	0	0
1213	Female	40-49	0	0	1	Cockatiel	Nymphicus hollandicus	Male	Adult	1	Pet_store/breeder	Hand-rearing_by_pet_store_or_breeder	0	0	≥2h	8-12h	1	7-11h	1	Rarely	Seeds & Pelletss	1	0	1	1	1	1
1214	Female	≥50	1	0	2	Budgerigar	Melopsittacus undulatus	Male	Young Adult	0	Pet_store/breeder	Hand-rearing_by_owners	1	1	<2h	8-12h	1	3-7h	0	Rarely	Seeds & Pelletss	1	1	0	1	1	1
1215	Female	≥50	0	0	1	Budgerigar	Melopsittacus undulatus	Female	Young Adult	0	Pet_store/breeder	Hand-rearing_by_pet_store_or_breeder	0	0	≥2h	>12h	1	3-7h	0	Rarely	Seeds & Pelletss	1	0	0	1	0	0
1216	Female	≥50	1	1	3	Budgerigar	Melopsittacus undulatus	Male	Adult	0	Adopted	Hand-rearing_by_owners	0	0	<2h	8-12h	1	<3h	0	Rarely	Seeds	0	0	0	0	1	1
1217	Female	40-49	1	1	3	Budgerigar	Melopsittacus undulatus	Female	Adult	0	Pet_store/breeder	Hand-rearing_by_owners	0	0	<2h	8-12h	0	7-11h	0	Weekly	Seeds	1	0	0	1	0	0
1218	Female	≥50	1	0	2	Peach-faced Lovebird	Agapornis roseicollis	Female	Young Adult	0	Pet_store/breeder	Hand-rearing_by_owners	0	0	<2h	8-12h	1	<3h	0	Rarely	Seeds & Pelletss	0	0	0	1	0	0
1219	Female	40-49	1	1	3	Green-cheeked parakeet	Pyrrhura molinae	Male	Adult	0	Pet_store/breeder	Hand-rearing_by_pet_store_or_breeder	1	0	<2h	8-12h	0	>11h	1	Weekly	Seeds & Pelletss	1	0	0	0	0	0
1220	Female	40-49	0	0	1	Budgerigar	Melopsittacus undulatus	Male	Adult	0	Pet_store/breeder	Hand-rearing_by_owners	0	0	<2h	8-12h	1	7-11h	0	Rarely	Seeds	1	0	0	1	1	0
1221	Female	18-39	1	0	2	Sulphur-Crested cockatoo	Cacatua galerita	Male	Young Adult	0	Pet_store/breeder	Hand-rearing_by_pet_store_or_breeder	0	0	<2h	8-12h	1	7-11h	0	Weekly	Seeds & Pelletss	1	1	0	1	0	0
1222	Female	≥50	1	1	3	Cockatiel	Nymphicus hollandicus	Male	Young Adult	0	Pet_store/breeder	Hand-rearing_by_pet_store_or_breeder	0	0	<2h	<8h	1	>11h	0	Rarely	Seeds & Pelletss	1	1	0	0	0	1
1223	Female	40-49	0	0	2	Cockatiel	Nymphicus hollandicus	Male	Adult	1	Pet_store/breeder	Hand-rearing_by_pet_store_or_breeder	1	0	<2h	<8h	1	7-11h	0	Weekly	Seeds & Pelletss	0	1	0	0	0	0
1224	Female	≥50	1	1	2	African grey parrot	Psittacus erithacus	Female	Juvenile/adolescent	0	Pet_store/breeder	Hand-rearing_by_pet_store_or_breeder	1	0	<2h	8-12h	1	3-7h	0	Weekly	Pellets	1	1	0	0	0	0
1225	Female	≥50	1	1	3	Budgerigar	Melopsittacus undulatus	Male	Adult	0	Pet_store/breeder	Hand-rearing_by_owners	0	0	<2h	<8h	1	7-11h	0	Rarely	Seeds	1	0	0	1	0	0
1226	Female	40-49	1	1	4	Budgerigar	Melopsittacus undulatus	Female	Adult	0	Pet_store/breeder	Hand-rearing_by_owners	1	0	<2h	<8h	0	3-7h	0	Rarely	Seeds & Pelletss	1	0	0	1	1	0
1227	Female	18-39	1	0	2	Pacific parrotlet	Forpus coelestis	Female	Juvenile/adolescent	0	Pet_store/breeder	Hand-rearing_by_owners	1	0	<2h	8-12h	1	7-11h	1	Rarely	Pellets	0	0	0	0	0	0
1228	Male	≥50	1	0	2	Cockatiel	Nymphicus hollandicus	Male	Adult	0	Pet_store/breeder	Hand-rearing_by_owners	1	0	Not let outside	<8h	1	7-11h	0	Rarely	Pellets	0	0	0	0	0	0
1229	Female	40-49	1	0	2	Budgerigar	Melopsittacus undulatus	Male	Adult	0	Pet_store/breeder	Hand-rearing_by_pet_store_or_breeder	1	1	≥2h	<8h	1	7-11h	0	Weekly	Seeds	1	0	0	1	0	0
1230	Female	40-49	0	0	2	Cockatiel	Nymphicus hollandicus	Female	Adult	0	Pet_store/breeder	Hand-rearing_by_owners	1	0	≥2h	>12h	1	<3h	0	Weekly	Seeds & Pelletss	1	1	1	1	0	1
1231	Female	≥50	0	0	1	Green-cheeked parakeet	Pyrrhura molinae	Male	Adult	0	Pet_store/breeder	Hand-rearing_by_pet_store_or_breeder	0	0	<2h	8-12h	0	>11h	0	Weekly	Seeds	1	1	1	1	0	1
1232	Female	40-49	1	1	3	Peach-faced Lovebird	Agapornis roseicollis	Male	Young Adult	0	Pet_store/breeder	Hand-rearing_by_owners	0	0	<2h	8-12h	1	3-7h	0	Weekly	Seeds & Pelletss	0	0	0	1	0	1
1233	Female	40-49	1	0	2	Cockatiel	Nymphicus hollandicus	Male	Adult	0	Pet_store/breeder	Hand-rearing_by_owners	1	0	≥2h	>12h	1	3-7h	0	Weekly	Seeds & Pelletss	1	0	0	1	0	0
1234	Female	40-49	1	1	3	Peach-faced Lovebird	Agapornis roseicollis	Female	Young Adult	0	Pet_store/breeder	Hand-rearing_by_owners	0	0	<2h	<8h	1	<3h	0	Weekly	Seeds	1	0	0	1	1	1
1235	Female	40-49	1	1	3	Cockatiel	Nymphicus hollandicus	Male	Young Adult	0	Pet_store/breeder	Hand-rearing_by_pet_store_or_breeder	0	0	<2h	8-12h	1	<3h	0	Rarely	Seeds	0	0	0	1	0	1
1236	Female	18-39	1	0	2	Peach-faced Lovebird	Agapornis roseicollis	Male	Adult	0	Pet_store/breeder	Hand-rearing_by_pet_store_or_breeder	1	0	≥2h	<8h	0	3-7h	0	Weekly	Pellets	1	0	0	1	0	1
1237	Female	18-39	0	0	2	Budgerigar	Melopsittacus undulatus	Male	Adult	0	Pet_store/breeder	Hand-rearing_by_owners	1	0	≥2h	8-12h	1	3-7h	1	Rarely	Seeds & Pelletss	1	1	1	0	0	0
1238	Female	40-49	1	1	4	Cockatiel	Nymphicus hollandicus	Female	Adult	0	Pet_store/breeder	Hand-rearing_by_owners	1	0	≥2h	8-12h	1	7-11h	0	Rarely	Seeds & Pelletss	1	0	0	1	0	1
1239	Female	≥50	1	1	4	Budgerigar	Melopsittacus undulatus	Male	Young Adult	0	Pet_store/breeder	Hand-rearing_by_owners	0	Not cage	≥2h	8-12h	0	<3h	0	Rarely	Seeds	1	0	0	1	1	1
1240	Female	40-49	0	0	1	Budgerigar	Melopsittacus undulatus	Male	Young Adult	0	Adopted	Hand-rearing_by_owners	0	0	<2h	8-12h	1	7-11h	0	Daily	Seeds & Pelletss	1	1	0	1	0	0
1241	Female	≥50	1	1	4	Cockatiel	Nymphicus hollandicus	Male	Young Adult	0	Pet_store/breeder	Hand-rearing_by_pet_store_or_breeder	1	1	<2h	8-12h	1	7-11h	0	Rarely	Seeds	1	0	0	1	0	1
1242	Female	40-49	1	1	3	Peach-faced Lovebird	Agapornis roseicollis	Female	Young Adult	0	Pet_store/breeder	Hand-rearing_by_owners	1	0	<2h	8-12h	1	3-7h	0	Weekly	Seeds	1	0	0	0	0	0
1243	Female	≥50	1	1	2	Peach-faced Lovebird	Agapornis roseicollis	Female	Young Adult	0	Pet_store/breeder	Hand-rearing_by_owners	0	0	≥2h	8-12h	1	7-11h	0	Weekly	Pellets	1	0	0	1	0	0
1244	Female	18-39	1	0	4	Budgerigar	Melopsittacus undulatus	Female	Adult	0	Pet_store/breeder	Hand-rearing_by_owners	0	1	<2h	8-12h	0	<3h	0	Rarely	Seeds	1	0	0	1	1	0
1245	Female	≥50	0	0	2	Budgerigar	Melopsittacus undulatus	Male	Adult	0	Pet_store/breeder	Hand-rearing_by_owners	0	0	≥2h	8-12h	1	<3h	1	Weekly	Seeds & Pelletss	1	0	0	1	0	0
1246	Female	40-49	1	1	3	Cockatiel	Nymphicus hollandicus	Male	Adult	0	Adopted	Hand-rearing_by_owners	1	0	≥2h	>12h	0	<3h	1	Rarely	Seeds & Pelletss	1	0	0	1	0	0
1247	Female	40-49	1	1	4	Budgerigar	Melopsittacus undulatus	Male	Adult	0	Pet_store/breeder	Hand-rearing_by_owners	1	0	<2h	<8h	0	3-7h	0	Weekly	Pellets	1	0	0	0	0	0
1248	Female	40-49	0	0	3	Pacific parrotlet	Forpus coelestis	Female	Adult	0	Pet_store/breeder	Hand-rearing_by_pet_store_or_breeder	1	0	≥2h	>12h	1	<3h	1	Daily	Seeds & Pelletss	1	1	0	1	0	1
1249	Female	18-39	0	0	3	Cockatiel	Nymphicus hollandicus	Male	Juvenile/adolescent	0	Pet_store/breeder	Hand-rearing_by_owners	1	0	<2h	8-12h	1	7-11h	0	Rarely	Seeds & Pelletss	1	0	0	1	0	1
1250	Male	40-49	1	0	2	Barred Parakeet	Bolborhynchus lineola	Female	Adult	0	Pet_store/breeder	Hand-rearing_by_owners	0	0	≥2h	8-12h	1	7-11h	0	Weekly	Pellets	1	0	0	1	0	1
1251	Female	18-39	0	0	2	Budgerigar	Melopsittacus undulatus	Male	Adult	0	Pet_store/breeder	Hand-rearing_by_owners	1	0	≥2h	8-12h	1	3-7h	0	Weekly	Seeds	1	0	0	1	1	1
1252	Female	18-39	1	0	2	Budgerigar	Melopsittacus undulatus	Female	Adult	0	Pet_store/breeder	Hand-rearing_by_owners	0	0	<2h	>12h	1	3-7h	0	Rarely	Seeds	1	0	0	0	0	1
1253	Female	≥50	1	0	2	Budgerigar	Melopsittacus undulatus	Female	Adult	0	Adopted	Hand-rearing_by_owners	0	0	<2h	>12h	1	3-7h	0	Rarely	Seeds	1	0	1	1	0	0
1254	Female	40-49	0	0	2	Cockatiel	Nymphicus hollandicus	Male	Young Adult	0	Pet_store/breeder	Hand-rearing_by_owners	1	0	<2h	8-12h	0	7-11h	1	Rarely	Seeds & Pelletss	1	0	0	0	0	1
1255	Female	18-39	0	0	4	Peach-faced Lovebird	Agapornis roseicollis	Male	Young Adult	1	Pet_store/breeder	Hand-rearing_by_owners	1	0	≥2h	8-12h	1	7-11h	0	Weekly	Seeds & Pelletss	1	0	0	1	0	0
1256	Female	18-39	1	1	4	Cockatiel	Nymphicus hollandicus	Male	Adult	0	Pet_store/breeder	Hand-rearing_by_pet_store_or_breeder	0	0	<2h	8-12h	1	7-11h	0	Rarely	Seeds	0	0	0	0	0	0
1257	Female	18-39	0	0	1	Budgerigar	Melopsittacus undulatus	Male	Young Adult	0	Pet_store/breeder	Hand-rearing_by_owners	0	0	<2h	8-12h	1	7-11h	0	Weekly	Seeds & Pelletss	1	0	0	1	1	1
1258	Female	≥50	0	0	2	Budgerigar	Melopsittacus undulatus	Male	Adult	0	Pet_store/breeder	Hand-rearing_by_owners	0	0	<2h	<8h	1	>11h	0	Rarely	Pellets	1	1	0	0	0	0
1259	Female	≥50	1	1	4	Cockatiel	Nymphicus hollandicus	Female	Young Adult	0	Pet_store/breeder	Hand-rearing_by_pet_store_or_breeder	0	0	<2h	<8h	1	7-11h	0	Weekly	Seeds	1	0	0	1	1	1
1260	Female	18-39	0	0	3	Peach-faced Lovebird	Agapornis roseicollis	Male	Young Adult	0	Pet_store/breeder	Hand-rearing_by_owners	0	0	≥2h	>12h	1	<3h	0	Weekly	Seeds	1	1	1	1	0	1
1261	Female	≥50	0	1	1	Peach-faced Lovebird	Agapornis roseicollis	Male	Adult	0	Adopted	Hand-rearing_by_owners	0	0	≥2h	8-12h	1	<3h	0	Rarely	Seeds & Pelletss	1	0	0	1	0	0
1262	Female	18-39	0	0	3	Budgerigar	Melopsittacus undulatus	Male	Young Adult	0	Pet_store/breeder	Hand-rearing_by_owners	0	0	≥2h	<8h	1	3-7h	0	Weekly	Seeds	1	1	0	1	1	0
1263	Female	18-39	0	0	3	Cockatiel	Nymphicus hollandicus	Female	Young Adult	0	Pet_store/breeder	Hand-rearing_by_owners	0	0	≥2h	8-12h	1	7-11h	0	Rarely	Seeds & Pelletss	1	0	0	1	0	0
1264	Female	18-39	0	0	3	Budgerigar	Melopsittacus undulatus	Male	Adult	0	Pet_store/breeder	Hand-rearing_by_owners	0	0	≥2h	<8h	1	<3h	0	Rarely	Seeds	1	0	0	1	1	1
1265	Female	40-49	1	1	4	Budgerigar	Melopsittacus undulatus	Male	Young Adult	1	Pet_store/breeder	Hand-rearing_by_pet_store_or_breeder	0	0	Not let outside	8-12h	1	3-7h	0	Rarely	Seeds	1	0	0	1	0	0
1266	Female	≥50	1	0	2	Budgerigar	Melopsittacus undulatus	Female	Adult	1	Adopted	Hand-rearing_by_owners	0	0	<2h	8-12h	1	3-7h	0	Rarely	Seeds	1	0	1	0	1	0
1267	Female	≥50	0	0	1	Peach-faced Lovebird	Agapornis roseicollis	Female	Adult	0	Pet_store/breeder	Hand-rearing_by_owners	1	0	<2h	8-12h	1	7-11h	0	Weekly	Seeds & Pelletss	1	0	0	1	0	0
1268	Female	≥50	1	1	4	Budgerigar	Melopsittacus undulatus	Female	Adult	0	Pet_store/breeder	Hand-rearing_by_owners	0	0	≥2h	<8h	0	<3h	0	Weekly	Seeds & Pelletss	1	1	0	1	1	1
1269	Female	18-39	1	1	4	Cockatiel	Nymphicus hollandicus	Male	Juvenile/adolescent	0	Bred_at_home	Hand-rearing_by_owners	1	0	≥2h	8-12h	1	3-7h	0	Rarely	Pellets	0	0	0	1	0	0
1270	Female	40-49	1	1	3	Cockatiel	Nymphicus hollandicus	Male	Young Adult	0	Pet_store/breeder	Hand-rearing_by_owners	1	0	≥2h	8-12h	0	3-7h	0	Daily	Seeds & Pelletss	1	1	0	1	0	0
1271	Female	40-49	0	0	3	Cockatiel	Nymphicus hollandicus	Female	Adult	0	Pet_store/breeder	Hand-rearing_by_owners	1	0	<2h	<8h	1	>11h	0	Rarely	Seeds	0	0	0	0	0	1
1272	Female	18-39	0	0	2	Peach-faced Lovebird	Agapornis roseicollis	Male	Adult	0	Pet_store/breeder	Hand-rearing_by_pet_store_or_breeder	1	0	<2h	8-12h	1	7-11h	0	Weekly	Seeds	0	0	1	1	1	0
1273	Female	40-49	0	0	3	Budgerigar	Melopsittacus undulatus	Male	Adult	0	Adopted	Hand-rearing_by_owners	1	0	<2h	8-12h	1	3-7h	0	Rarely	Pellets	1	0	0	1	1	1
1274	Female	40-49	1	1	4	Budgerigar	Melopsittacus undulatus	Male	Young Adult	0	Pet_store/breeder	Hand-rearing_by_pet_store_or_breeder	1	0	<2h	8-12h	1	3-7h	0	Weekly	Seeds	1	0	0	1	0	0
1275	Female	≥50	1	1	4	Cockatiel	Nymphicus hollandicus	Male	Young Adult	0	Pet_store/breeder	Hand-rearing_by_pet_store_or_breeder	1	0	≥2h	8-12h	1	3-7h	0	Rarely	Seeds & Pelletss	1	1	0	1	0	0
1276	Female	40-49	1	1	4	Peach-faced Lovebird	Agapornis roseicollis	Male	Young Adult	1	Pet_store/breeder	Hand-rearing_by_pet_store_or_breeder	1	0	<2h	8-12h	1	7-11h	0	Rarely	Seeds & Pelletss	1	0	0	1	0	0
1277	Female	40-49	1	1	4	Peach-faced Lovebird	Agapornis roseicollis	Male	Juvenile/adolescent	1	Pet_store/breeder	Hand-rearing_by_pet_store_or_breeder	1	1	<2h	8-12h	1	7-11h	0	Weekly	Seeds & Pelletss	1	0	0	1	0	0
1278	Female	40-49	1	0	2	Peach-faced Lovebird	Agapornis roseicollis	Female	Adult	0	Pet_store/breeder	Hand-rearing_by_pet_store_or_breeder	1	0	<2h	8-12h	1	7-11h	1	Weekly	Seeds & Pelletss	1	0	1	1	0	0
1279	Male	≥50	1	1	3	Green-cheeked parakeet	Pyrrhura molinae	Male	Young Adult	0	Pet_store/breeder	Hand-rearing_by_owners	1	0	<2h	8-12h	1	7-11h	0	Weekly	Seeds & Pelletss	1	1	1	1	1	1
1280	Female	18-39	0	0	3	Cockatiel	Nymphicus hollandicus	Male	Young Adult	0	Bred_at_home	Hand-rearing_by_owners	1	0	≥2h	<8h	1	7-11h	0	Rarely	Seeds & Pelletss	1	0	0	0	0	0
1281	Female	≥50	0	0	2	Budgerigar	Melopsittacus undulatus	Female	Adult	1	Pet_store/breeder	Hand-rearing_by_owners	1	1	≥2h	8-12h	1	<3h	0	Daily	Seeds	0	1	0	0	0	0
1282	Female	18-39	0	0	3	Cockatiel	Nymphicus hollandicus	Female	Adult	0	Pet_store/breeder	Hand-rearing_by_owners	1	0	≥2h	>12h	1	<3h	0	Rarely	Seeds & Pelletss	1	0	0	0	0	0
1283	Female	40-49	1	1	4	Peach-faced Lovebird	Agapornis roseicollis	Male	Young Adult	0	Pet_store/breeder	Hand-rearing_by_owners	1	0	≥2h	>12h	1	<3h	1	Weekly	Pellets	1	0	0	1	1	1
1284	Male	40-49	1	0	2	Cockatiel	Nymphicus hollandicus	Male	Adult	0	Bred_at_home	Hand-rearing_by_pet_store_or_breeder	0	0	≥2h	8-12h	1	<3h	0	Rarely	Seeds	1	0	0	1	0	1
1285	Female	40-49	0	0	1	Cockatiel	Nymphicus hollandicus	Male	Young Adult	0	Pet_store/breeder	Hand-rearing_by_owners	0	0	≥2h	8-12h	1	<3h	1	Rarely	Seeds & Pelletss	1	0	0	0	0	1
1286	Female	≥50	1	0	2	Budgerigar	Melopsittacus undulatus	Male	Young Adult	1	Pet_store/breeder	Hand-rearing_by_pet_store_or_breeder	0	0	<2h	8-12h	1	<3h	0	Weekly	Seeds	1	0	0	1	0	0
1287	Male	18-39	0	0	1	Peach-faced Lovebird	Agapornis roseicollis	Male	Young Adult	0	Pet_store/breeder	Hand-rearing_by_owners	1	0	Not let outside	<8h	0	3-7h	0	Weekly	Pellets	0	0	0	1	1	0
1288	Male	40-49	1	0	2	Budgerigar	Melopsittacus undulatus	Male	Adult	0	Pet_store/breeder	Hand-rearing_by_pet_store_or_breeder	1	0	≥2h	>12h	1	<3h	0	Rarely	Seeds & Pelletss	1	1	0	0	1	1
1289	Female	40-49	0	0	1	Peach-faced Lovebird	Agapornis roseicollis	Female	Young Adult	0	Pet_store/breeder	Hand-rearing_by_owners	0	0	≥2h	>12h	1	7-11h	0	Weekly	Seeds & Pelletss	1	1	0	1	0	1
1290	Female	≥50	0	1	2	Green-cheeked parakeet	Pyrrhura molinae	Male	Young Adult	0	Pet_store/breeder	Hand-rearing_by_owners	1	0	≥2h	8-12h	1	3-7h	0	Weekly	Seeds & Pelletss	1	1	0	1	0	1
1291	Female	40-49	1	1	4	Cockatiel	Nymphicus hollandicus	Male	Young Adult	0	Pet_store/breeder	Hand-rearing_by_owners	1	1	<2h	8-12h	1	<3h	0	Weekly	Seeds & Pelletss	1	0	0	1	0	0
1292	Female	18-39	0	0	4	Barred Parakeet	Bolborhynchus lineola	Female	Adult	0	Pet_store/breeder	Hand-rearing_by_pet_store_or_breeder	1	0	≥2h	8-12h	1	3-7h	0	Rarely	Seeds	0	0	0	0	0	1
1293	Female	18-39	0	0	3	Peach-faced Lovebird	Agapornis roseicollis	Male	Juvenile/adolescent	0	Pet_store/breeder	Hand-rearing_by_owners	0	0	≥2h	8-12h	1	3-7h	0	Weekly	Seeds	1	0	0	1	0	1
1294	Female	40-49	1	1	4	Cockatiel	Nymphicus hollandicus	Female	Juvenile/adolescent	0	Pet_store/breeder	Hand-rearing_by_owners	1	0	<2h	8-12h	1	<3h	0	Rarely	Seeds & Pelletss	0	0	0	0	0	0
1295	Female	40-49	1	0	2	Budgerigar	Melopsittacus undulatus	Male	Adult	0	Pet_store/breeder	Hand-rearing_by_pet_store_or_breeder	0	0	≥2h	>12h	0	<3h	0	Weekly	Seeds	1	0	0	1	0	1
1296	Female	40-49	1	1	3	Peach-faced Lovebird	Agapornis roseicollis	Female	Young Adult	0	Bred_at_home	Parent-rearing	0	0	<2h	>12h	1	3-7h	0	Weekly	Seeds & Pelletss	1	1	0	1	0	0
1297	Female	40-49	0	0	4	Peach-faced Lovebird	Agapornis roseicollis	Female	Adult	0	Pet_store/breeder	Hand-rearing_by_owners	1	1	<2h	>12h	1	3-7h	1	Weekly	Seeds & Pelletss	1	0	1	0	0	0
1298	Female	18-39	0	0	1	Budgerigar	Melopsittacus undulatus	Male	Young Adult	0	Pet_store/breeder	Hand-rearing_by_owners	0	0	≥2h	8-12h	1	7-11h	0	Weekly	Seeds & Pelletss	1	0	0	1	0	1
1299	Male	≥50	1	0	1	Cockatiel	Nymphicus hollandicus	Male	Adult	0	Pet_store/breeder	Hand-rearing_by_pet_store_or_breeder	0	0	<2h	<8h	1	<3h	0	Rarely	Seeds	1	0	0	1	0	0
1300	Female	≥50	0	1	3	Budgerigar	Melopsittacus undulatus	Female	Young Adult	0	Pet_store/breeder	Hand-rearing_by_owners	0	0	<2h	>12h	1	<3h	0	Daily	Seeds & Pelletss	1	0	0	1	0	1
1301	Male	≥50	1	1	4	Cockatiel	Nymphicus hollandicus	Male	Adult	0	Pet_store/breeder	Hand-rearing_by_pet_store_or_breeder	0	0	≥2h	<8h	1	3-7h	0	Rarely	Seeds	1	0	0	1	1	1
1302	Female	40-49	0	0	3	Budgerigar	Melopsittacus undulatus	Male	Adult	0	Pet_store/breeder	Hand-rearing_by_pet_store_or_breeder	1	0	≥2h	<8h	1	<3h	0	Rarely	Seeds	1	0	0	0	0	1
1303	Female	40-49	1	1	4	Budgerigar	Melopsittacus undulatus	Female	Adult	0	Pet_store/breeder	Hand-rearing_by_owners	1	0	<2h	>12h	1	<3h	0	Weekly	Seeds & Pelletss	1	0	0	0	0	1
1304	Male	40-49	0	0	3	Cockatiel	Nymphicus hollandicus	Female	Adult	0	Pet_store/breeder	Hand-rearing_by_pet_store_or_breeder	0	0	<2h	8-12h	1	7-11h	0	Rarely	Seeds	1	0	0	0	0	0
1305	Female	≥50	1	0	2	Cockatiel	Nymphicus hollandicus	Female	Young Adult	0	Pet_store/breeder	Hand-rearing_by_pet_store_or_breeder	0	0	≥2h	<8h	1	7-11h	0	Rarely	Seeds & Pelletss	1	0	0	0	0	1
1306	Male	40-49	1	0	4	Peach-faced Lovebird	Agapornis roseicollis	Female	Adult	0	Pet_store/breeder	Hand-rearing_by_owners	0	0	≥2h	8-12h	1	<3h	0	Daily	Seeds & Pelletss	1	1	0	1	0	0
1307	Female	18-39	1	0	2	Budgerigar	Melopsittacus undulatus	Male	Young Adult	0	Pet_store/breeder	Hand-rearing_by_pet_store_or_breeder	0	0	<2h	8-12h	0	<3h	0	Rarely	Seeds & Pelletss	1	0	0	1	0	0
1308	Female	18-39	0	1	2	African grey parrot	Psittacus erithacus	Male	Young Adult	1	Pet_store/breeder	Hand-rearing_by_pet_store_or_breeder	0	0	≥2h	<8h	1	7-11h	0	Rarely	Pellets	1	1	0	1	0	1
1309	Female	40-49	1	0	4	Cockatiel	Nymphicus hollandicus	Male	Young Adult	0	Pet_store/breeder	Hand-rearing_by_owners	0	0	<2h	8-12h	1	<3h	0	Daily	Seeds & Pelletss	1	0	0	0	1	0
1310	Female	40-49	0	0	4	Budgerigar	Melopsittacus undulatus	Male	Adult	0	Pet_store/breeder	Hand-rearing_by_pet_store_or_breeder	1	0	<2h	8-12h	1	3-7h	0	Rarely	Seeds	0	0	0	0	0	1
1311	Female	18-39	0	0	2	Cockatiel	Nymphicus hollandicus	Male	Young Adult	0	Pet_store/breeder	Hand-rearing_by_pet_store_or_breeder	0	0	≥2h	<8h	1	3-7h	0	Rarely	Seeds & Pelletss	1	0	0	1	1	1
1312	Female	40-49	1	1	4	Budgerigar	Melopsittacus undulatus	Male	Adult	0	Pet_store/breeder	Hand-rearing_by_owners	0	0	<2h	>12h	1	<3h	0	Weekly	Seeds	1	1	0	0	1	1
1313	Female	≥50	1	0	2	Cockatiel	Nymphicus hollandicus	Male	Young Adult	0	Pet_store/breeder	Hand-rearing_by_pet_store_or_breeder	0	0	≥2h	8-12h	1	3-7h	0	Weekly	Seeds & Pelletss	1	0	1	1	0	1
1314	Female	≥50	0	0	1	Green-cheeked parakeet	Pyrrhura molinae	Female	Young Adult	1	Pet_store/breeder	Hand-rearing_by_owners	1	0	≥2h	8-12h	1	<3h	0	Rarely	Seeds & Pelletss	1	0	0	1	0	1
1315	Female	≥50	0	0	1	Peach-faced Lovebird	Agapornis roseicollis	Male	Young Adult	0	Pet_store/breeder	Hand-rearing_by_pet_store_or_breeder	1	0	<2h	8-12h	0	7-11h	0	Weekly	Seeds & Pelletss	1	0	0	1	0	1
1316	Female	40-49	0	0	4	Peach-faced Lovebird	Agapornis roseicollis	Male	Young Adult	0	Pet_store/breeder	Hand-rearing_by_owners	0	0	≥2h	8-12h	1	<3h	0	Weekly	Seeds & Pelletss	1	0	1	1	1	0
1317	Female	18-39	0	0	3	Peach-faced Lovebird	Agapornis roseicollis	Male	Juvenile/adolescent	0	Pet_store/breeder	Hand-rearing_by_pet_store_or_breeder	1	0	<2h	8-12h	1	>11h	0	Weekly	Pellets	1	0	0	1	1	0
1318	Female	18-39	1	0	1	Peach-faced Lovebird	Agapornis roseicollis	Female	Adult	0	Bred_at_home	Hand-rearing_by_owners	0	0	<2h	>12h	1	7-11h	0	Weekly	Seeds & Pelletss	0	0	0	1	1	1
1319	Female	18-39	1	0	2	Peach-faced Lovebird	Agapornis roseicollis	Female	Young Adult	0	Pet_store/breeder	Hand-rearing_by_owners	1	0	≥2h	8-12h	1	7-11h	0	Weekly	Seeds & Pelletss	1	1	0	1	1	1
1320	Female	≥50	1	0	2	Barred Parakeet	Bolborhynchus lineola	Female	Adult	0	Pet_store/breeder	Hand-rearing_by_owners	1	0	≥2h	>12h	0	3-7h	0	Weekly	Seeds & Pelletss	1	0	0	0	0	0
1321	Female	≥50	0	0	1	Budgerigar	Melopsittacus undulatus	Male	Adult	0	Pet_store/breeder	Hand-rearing_by_owners	1	0	≥2h	<8h	1	7-11h	0	Rarely	Seeds	0	1	0	0	1	0
1322	Female	40-49	1	1	4	Budgerigar	Melopsittacus undulatus	Male	Young Adult	0	Pet_store/breeder	Hand-rearing_by_pet_store_or_breeder	1	0	≥2h	8-12h	1	<3h	0	Weekly	Seeds	1	0	0	1	1	0
1323	Female	18-39	1	0	2	Budgerigar	Melopsittacus undulatus	Female	Young Adult	0	Pet_store/breeder	Hand-rearing_by_pet_store_or_breeder	1	0	<2h	8-12h	1	<3h	0	Daily	Seeds	1	0	0	0	0	0
1324	Female	≥50	1	1	2	Barred Parakeet	Bolborhynchus lineola	Female	Young Adult	0	Pet_store/breeder	Hand-rearing_by_pet_store_or_breeder	0	0	≥2h	>12h	1	<3h	0	Weekly	Pellets	1	0	0	1	0	0
1325	Female	≥50	1	1	4	Peach-faced Lovebird	Agapornis roseicollis	Male	Adult	0	Bred_at_home	Hand-rearing_by_owners	0	0	≥2h	8-12h	1	3-7h	0	Weekly	Seeds & Pelletss	1	1	1	0	0	1
1326	Male	40-49	1	0	2	Budgerigar	Melopsittacus undulatus	Female	Adult	0	Pet_store/breeder	Hand-rearing_by_owners	1	0	≥2h	8-12h	1	3-7h	0	Weekly	Seeds	1	0	0	1	0	1
1327	Female	18-39	0	0	3	Cockatiel	Nymphicus hollandicus	Female	Juvenile/adolescent	0	Pet_store/breeder	Hand-rearing_by_pet_store_or_breeder	1	0	<2h	8-12h	1	7-11h	0	Rarely	Seeds & Pelletss	1	0	0	0	0	0
1328	Female	40-49	1	1	4	Pacific parrotlet	Forpus coelestis	Male	Adult	0	Adopted	Hand-rearing_by_owners	1	0	<2h	8-12h	1	3-7h	0	Weekly	Seeds & Pelletss	1	1	1	1	0	0
1329	Female	40-49	0	0	1	Sulphur-Crested cockatoo	Cacatua galerita	Female	Juvenile/adolescent	0	Pet_store/breeder	Hand-rearing_by_owners	0	0	<2h	8-12h	1	7-11h	0	Daily	Seeds & Pelletss	1	1	0	0	0	1
1330	Female	40-49	0	0	3	Budgerigar	Melopsittacus undulatus	Female	Adult	0	Adopted	Hand-rearing_by_owners	0	0	<2h	>12h	1	7-11h	0	Weekly	Seeds	1	0	0	0	1	0
1331	Female	≥50	1	1	4	Budgerigar	Melopsittacus undulatus	Male	Young Adult	0	Pet_store/breeder	Hand-rearing_by_owners	0	0	<2h	>12h	1	<3h	1	Weekly	Seeds & Pelletss	1	1	0	1	1	0
1332	Female	18-39	0	0	4	Green-cheeked parakeet	Pyrrhura molinae	Male	Young Adult	0	Pet_store/breeder	Hand-rearing_by_pet_store_or_breeder	1	0	<2h	8-12h	1	>11h	0	Weekly	Pellets	1	0	0	1	0	1
1333	Female	18-39	0	0	1	Barred Parakeet	Bolborhynchus lineola	Male	Adult	0	Pet_store/breeder	Hand-rearing_by_owners	1	0	≥2h	<8h	1	<3h	0	Weekly	Seeds & Pelletss	1	1	0	1	0	0
1334	Female	≥50	1	0	2	Budgerigar	Melopsittacus undulatus	Male	Young Adult	0	Pet_store/breeder	Hand-rearing_by_owners	0	0	≥2h	>12h	1	3-7h	0	Rarely	Seeds & Pelletss	0	0	0	1	0	1
1335	Female	40-49	1	0	2	Budgerigar	Melopsittacus undulatus	Male	Adult	0	Pet_store/breeder	Hand-rearing_by_owners	0	0	<2h	8-12h	1	7-11h	0	Rarely	Seeds	1	1	0	0	0	0
1336	Female	≥50	0	0	1	Peach-faced Lovebird	Agapornis roseicollis	Male	Young Adult	0	Pet_store/breeder	Hand-rearing_by_owners	0	0	≥2h	<8h	1	7-11h	0	Weekly	Seeds & Pelletss	1	1	0	1	0	1
1337	Female	40-49	0	0	1	Budgerigar	Melopsittacus undulatus	Male	Adult	0	Pet_store/breeder	Hand-rearing_by_pet_store_or_breeder	0	0	<2h	<8h	1	7-11h	1	Rarely	Pellets	1	0	0	1	1	1
1338	Female	40-49	0	1	3	Cockatiel	Nymphicus hollandicus	Female	Young Adult	0	Pet_store/breeder	Hand-rearing_by_owners	1	0	≥2h	8-12h	1	3-7h	0	Weekly	Pellets	1	0	0	0	0	0
1339	Female	40-49	1	1	4	Budgerigar	Melopsittacus undulatus	Female	Adult	0	Pet_store/breeder	Hand-rearing_by_pet_store_or_breeder	0	0	≥2h	<8h	1	<3h	0	Rarely	Seeds	1	1	1	0	1	1
1340	Male	40-49	1	0	2	Sulphur-Crested cockatoo	Cacatua galerita	Male	Young Adult	0	Pet_store/breeder	Hand-rearing_by_pet_store_or_breeder	1	0	<2h	8-12h	1	3-7h	0	Daily	Pellets	1	1	0	0	0	0
1341	Female	≥50	1	1	4	Peach-faced Lovebird	Agapornis roseicollis	Female	Adult	0	Pet_store/breeder	Hand-rearing_by_owners	1	0	<2h	8-12h	1	3-7h	0	Weekly	Seeds	1	0	0	1	0	0
1342	Female	18-39	1	0	2	Peach-faced Lovebird	Agapornis roseicollis	Female	Young Adult	0	Pet_store/breeder	Hand-rearing_by_owners	1	0	<2h	<8h	1	7-11h	0	Weekly	Seeds & Pelletss	0	0	0	1	1	0
1343	Female	40-49	0	0	1	Budgerigar	Melopsittacus undulatus	Female	Young Adult	0	Pet_store/breeder	Hand-rearing_by_owners	0	0	<2h	<8h	1	>11h	0	Weekly	Seeds & Pelletss	0	0	0	0	0	0
1344	Female	18-39	1	0	2	Cockatiel	Nymphicus hollandicus	Male	Juvenile/adolescent	0	Pet_store/breeder	Hand-rearing_by_pet_store_or_breeder	1	0	<2h	8-12h	1	3-7h	0	Rarely	Seeds & Pelletss	1	0	0	1	1	1
1345	Female	18-39	1	1	4	Budgerigar	Melopsittacus undulatus	Female	Young Adult	0	Pet_store/breeder	Hand-rearing_by_pet_store_or_breeder	0	0	≥2h	8-12h	1	3-7h	0	Weekly	Seeds	1	0	0	0	0	0
1346	Female	≥50	0	0	4	Peach-faced Lovebird	Agapornis roseicollis	Male	Adult	0	Pet_store/breeder	Hand-rearing_by_owners	0	0	≥2h	8-12h	1	3-7h	0	Weekly	Seeds & Pelletss	1	0	0	1	0	0
1347	Female	≥50	0	0	1	Peach-faced Lovebird	Agapornis roseicollis	Female	Young Adult	0	Pet_store/breeder	Hand-rearing_by_pet_store_or_breeder	0	0	<2h	<8h	1	>11h	0	Weekly	Seeds & Pelletss	1	0	0	1	1	0
1348	Female	≥50	0	0	1	Peach-faced Lovebird	Agapornis roseicollis	Male	Young Adult	0	Pet_store/breeder	Hand-rearing_by_pet_store_or_breeder	1	0	<2h	8-12h	1	>11h	0	Weekly	Seeds & Pelletss	1	0	0	1	0	0
1349	Female	18-39	0	0	3	Pacific parrotlet	Forpus coelestis	Female	Young Adult	0	Pet_store/breeder	Hand-rearing_by_owners	1	0	<2h	<8h	0	3-7h	0	Weekly	Seeds & Pelletss	1	1	0	1	0	0
1350	Female	≥50	1	0	2	Peach-faced Lovebird	Agapornis roseicollis	Male	Adult	0	Pet_store/breeder	Hand-rearing_by_pet_store_or_breeder	0	0	<2h	<8h	1	3-7h	0	Weekly	Seeds & Pelletss	1	0	0	1	1	0
1351	Female	≥50	1	1	4	Cockatiel	Nymphicus hollandicus	Male	Adult	0	Pet_store/breeder	Hand-rearing_by_owners	0	0	<2h	8-12h	1	<3h	0	Rarely	Seeds & Pelletss	1	0	0	1	0	1
1352	Male	40-49	0	0	2	Cockatiel	Nymphicus hollandicus	Male	Adult	0	Pet_store/breeder	Hand-rearing_by_owners	0	0	≥2h	8-12h	1	7-11h	0	Rarely	Seeds	0	1	0	1	0	1
1353	Female	≥50	1	0	2	Budgerigar	Melopsittacus undulatus	Female	Young Adult	0	Pet_store/breeder	Hand-rearing_by_owners	0	0	<2h	8-12h	1	7-11h	0	Weekly	Seeds	1	0	0	1	0	0
1354	Female	≥50	1	1	3	Budgerigar	Melopsittacus undulatus	Male	Adult	0	Adopted	Hand-rearing_by_owners	1	0	Not let outside	<8h	1	7-11h	0	Rarely	Seeds	0	0	0	1	0	0
1355	Female	≥50	1	1	4	Cockatiel	Nymphicus hollandicus	Male	Young Adult	0	Pet_store/breeder	Hand-rearing_by_pet_store_or_breeder	1	0	<2h	8-12h	1	<3h	0	Rarely	Seeds & Pelletss	1	0	0	0	0	1
1356	Female	≥50	0	0	1	Budgerigar	Melopsittacus undulatus	Male	Young Adult	0	Adopted	Hand-rearing_by_owners	0	0	<2h	8-12h	1	7-11h	0	Weekly	Seeds & Pelletss	1	0	0	1	0	1
1357	Female	18-39	1	0	2	Cockatiel	Nymphicus hollandicus	Female	Juvenile/adolescent	0	Pet_store/breeder	Hand-rearing_by_owners	1	0	<2h	8-12h	1	7-11h	0	Weekly	Seeds & Pelletss	1	0	1	0	0	1
1358	Female	40-49	0	0	4	Green-cheeked parakeet	Pyrrhura molinae	Male	Adult	1	Pet_store/breeder	Hand-rearing_by_pet_store_or_breeder	1	0	<2h	8-12h	1	<3h	0	Weekly	Seeds & Pelletss	1	1	0	1	0	0
1359	Female	40-49	0	0	3	Barred Parakeet	Bolborhynchus lineola	Male	Young Adult	0	Pet_store/breeder	Hand-rearing_by_owners	0	0	<2h	>12h	1	<3h	0	Weekly	Seeds & Pelletss	1	0	0	1	1	1
1360	Female	≥50	0	0	2	Budgerigar	Melopsittacus undulatus	Male	Adult	0	Pet_store/breeder	Hand-rearing_by_owners	0	0	<2h	>12h	1	<3h	0	Weekly	Seeds & Pelletss	1	0	0	1	0	1
1361	Female	40-49	1	1	3	Cockatiel	Nymphicus hollandicus	Male	Young Adult	1	Pet_store/breeder	Hand-rearing_by_owners	0	0	<2h	<8h	1	3-7h	0	Rarely	Seeds & Pelletss	0	0	0	1	0	1
1362	Female	≥50	0	0	3	Cockatiel	Nymphicus hollandicus	Female	Adult	0	Pet_store/breeder	Hand-rearing_by_pet_store_or_breeder	1	0	≥2h	>12h	1	3-7h	0	Rarely	Seeds & Pelletss	1	0	0	0	0	0
1363	Female	40-49	1	0	2	Cockatiel	Nymphicus hollandicus	Female	Young Adult	0	Pet_store/breeder	Hand-rearing_by_pet_store_or_breeder	0	0	<2h	8-12h	1	3-7h	0	Daily	Seeds & Pelletss	1	0	0	0	0	1
1364	Female	≥50	1	1	3	Green-cheeked parakeet	Pyrrhura molinae	Female	Young Adult	0	Pet_store/breeder	Hand-rearing_by_pet_store_or_breeder	1	0	<2h	8-12h	1	<3h	0	Weekly	Pellets	1	0	0	0	1	1
1365	Female	≥50	1	0	3	Budgerigar	Melopsittacus undulatus	Female	Adult	0	Pet_store/breeder	Hand-rearing_by_pet_store_or_breeder	1	0	Not let outside	8-12h	1	<3h	0	Rarely	Pellets	0	0	0	0	0	0
1366	Female	40-49	1	1	3	Cockatiel	Nymphicus hollandicus	Female	Juvenile/adolescent	0	Pet_store/breeder	Hand-rearing_by_pet_store_or_breeder	0	0	<2h	8-12h	1	3-7h	0	Weekly	Seeds & Pelletss	1	0	0	1	0	1
1367	Female	≥50	0	0	2	Pacific parrotlet	Forpus coelestis	Female	Adult	0	Bred_at_home	Hand-rearing_by_pet_store_or_breeder	0	0	≥2h	8-12h	1	3-7h	1	Weekly	Seeds & Pelletss	1	1	0	0	0	1
1368	Male	≥50	0	0	3	Budgerigar	Melopsittacus undulatus	Male	Adult	0	Pet_store/breeder	Hand-rearing_by_owners	1	1	≥2h	8-12h	1	<3h	0	Rarely	Seeds	1	0	0	0	0	0
1369	Female	40-49	1	1	4	Budgerigar	Melopsittacus undulatus	Female	Adult	0	Pet_store/breeder	Hand-rearing_by_owners	0	0	<2h	>12h	1	<3h	0	Rarely	Seeds & Pelletss	1	0	0	0	0	0
1370	Female	≥50	1	1	4	Budgerigar	Melopsittacus undulatus	Male	Adult	0	Adopted	Hand-rearing_by_owners	0	0	<2h	8-12h	1	3-7h	0	Rarely	Seeds & Pelletss	1	0	0	1	0	1
1371	Female	≥50	0	1	4	Peach-faced Lovebird	Agapornis roseicollis	Female	Juvenile/adolescent	0	Pet_store/breeder	Hand-rearing_by_pet_store_or_breeder	1	0	<2h	8-12h	1	7-11h	0	Weekly	Seeds & Pelletss	1	0	0	1	0	0
1372	Female	≥50	1	1	4	Cockatiel	Nymphicus hollandicus	Male	Adult	0	Pet_store/breeder	Hand-rearing_by_owners	0	0	≥2h	8-12h	1	3-7h	0	Weekly	Seeds & Pelletss	1	0	0	1	0	0
1373	Female	≥50	0	1	1	Peach-faced Lovebird	Agapornis roseicollis	Female	Juvenile/adolescent	0	Pet_store/breeder	Hand-rearing_by_owners	1	0	<2h	8-12h	1	7-11h	1	Daily	Seeds	0	1	0	1	0	1
1374	Female	18-39	1	0	2	Budgerigar	Melopsittacus undulatus	Male	Adult	0	Adopted	Hand-rearing_by_owners	0	0	<2h	8-12h	1	7-11h	0	Weekly	Seeds & Pelletss	1	0	0	1	0	0
1375	Female	40-49	1	1	2	Cockatiel	Nymphicus hollandicus	Female	Young Adult	0	Pet_store/breeder	Hand-rearing_by_pet_store_or_breeder	0	0	≥2h	8-12h	1	<3h	1	Weekly	Seeds	1	0	0	1	0	0
1376	Female	18-39	1	1	3	Sulphur-Crested cockatoo	Cacatua galerita	Male	Adult	0	Pet_store/breeder	Hand-rearing_by_pet_store_or_breeder	1	0	<2h	>12h	1	3-7h	0	Rarely	Seeds & Pelletss	1	0	0	1	0	1
1377	Female	≥50	1	0	2	Budgerigar	Melopsittacus undulatus	Male	Young Adult	0	Pet_store/breeder	Hand-rearing_by_owners	1	1	≥2h	8-12h	0	7-11h	0	Weekly	Seeds & Pelletss	1	0	0	1	0	0
1378	Female	40-49	1	1	3	Cockatiel	Nymphicus hollandicus	Male	Adult	0	Pet_store/breeder	Hand-rearing_by_pet_store_or_breeder	1	0	<2h	8-12h	1	7-11h	0	Rarely	Seeds & Pelletss	1	0	1	0	0	1
1379	Female	40-49	1	0	2	Green-cheeked parakeet	Pyrrhura molinae	Female	Adult	0	Pet_store/breeder	Hand-rearing_by_pet_store_or_breeder	0	0	<2h	8-12h	1	7-11h	0	Weekly	Pellets	0	0	1	1	0	0
1380	Female	40-49	0	0	3	Budgerigar	Melopsittacus undulatus	Male	Young Adult	0	Pet_store/breeder	Hand-rearing_by_owners	1	1	≥2h	>12h	1	3-7h	1	Rarely	Seeds	0	1	0	0	1	0
1381	Female	40-49	0	0	1	Budgerigar	Melopsittacus undulatus	Female	Adult	0	Bred_at_home	Parent-rearing	1	1	<2h	<8h	1	7-11h	0	Weekly	Seeds & Pelletss	1	0	0	1	0	0
1382	Female	40-49	1	1	3	Cockatiel	Nymphicus hollandicus	Male	Adult	0	Pet_store/breeder	Hand-rearing_by_owners	1	1	<2h	8-12h	1	3-7h	1	Weekly	Seeds & Pelletss	1	1	0	1	1	1
1383	Female	40-49	1	1	3	Budgerigar	Melopsittacus undulatus	Male	Young Adult	0	Pet_store/breeder	Hand-rearing_by_owners	1	0	≥2h	>12h	0	3-7h	0	Weekly	Seeds	1	1	1	1	1	0
1384	Female	40-49	1	1	3	Budgerigar	Melopsittacus undulatus	Female	Young Adult	0	Pet_store/breeder	Hand-rearing_by_pet_store_or_breeder	0	0	<2h	8-12h	1	<3h	0	Rarely	Seeds	1	0	0	0	0	1
1385	Female	≥50	1	0	2	Budgerigar	Melopsittacus undulatus	Male	Young Adult	0	Pet_store/breeder	Hand-rearing_by_pet_store_or_breeder	1	1	≥2h	>12h	1	3-7h	0	Daily	Seeds & Pelletss	1	0	0	0	0	0
1386	Female	40-49	0	0	1	Budgerigar	Melopsittacus undulatus	Male	Young Adult	0	Pet_store/breeder	Hand-rearing_by_owners	0	0	<2h	8-12h	1	3-7h	1	Rarely	Pellets	1	0	0	1	0	0
1387	Female	≥50	1	1	3	Sulphur-Crested cockatoo	Cacatua galerita	Female	Juvenile/adolescent	1	Pet_store/breeder	Hand-rearing_by_pet_store_or_breeder	1	0	<2h	8-12h	0	7-11h	0	Weekly	Seeds & Pelletss	0	0	0	0	1	0
1388	Female	40-49	1	0	2	Peach-faced Lovebird	Agapornis roseicollis	Male	Young Adult	0	Pet_store/breeder	Hand-rearing_by_owners	0	0	≥2h	8-12h	1	<3h	0	Weekly	Seeds & Pelletss	1	0	1	1	1	1
1389	Female	18-39	1	0	2	Budgerigar	Melopsittacus undulatus	Male	Young Adult	0	Pet_store/breeder	Hand-rearing_by_owners	1	0	<2h	>12h	1	3-7h	0	Weekly	Seeds & Pelletss	1	0	0	1	1	0
1390	Female	≥50	0	1	3	Peach-faced Lovebird	Agapornis roseicollis	Female	Juvenile/adolescent	0	Pet_store/breeder	Hand-rearing_by_owners	0	0	<2h	8-12h	1	7-11h	1	Weekly	Seeds	0	1	0	1	0	1
1391	Female	≥50	0	1	2	Budgerigar	Melopsittacus undulatus	Male	Young Adult	0	Pet_store/breeder	Hand-rearing_by_owners	0	0	<2h	8-12h	1	<3h	0	Weekly	Seeds & Pelletss	0	0	0	1	0	0
1392	Female	40-49	1	0	2	Green-cheeked parakeet	Pyrrhura molinae	Male	Young Adult	0	Pet_store/breeder	Hand-rearing_by_pet_store_or_breeder	0	0	<2h	8-12h	1	7-11h	0	Weekly	Pellets	1	0	0	1	1	0
1393	Male	40-49	0	0	2	Peach-faced Lovebird	Agapornis roseicollis	Male	Young Adult	0	Bred_at_home	Parent-rearing	1	1	<2h	<8h	1	7-11h	0	Weekly	Seeds & Pelletss	1	0	1	0	0	0
1394	Female	40-49	0	0	2	Budgerigar	Melopsittacus undulatus	Female	Young Adult	0	Pet_store/breeder	Hand-rearing_by_owners	1	0	≥2h	<8h	1	3-7h	0	Rarely	Seeds & Pelletss	1	0	0	1	0	0
1395	Male	40-49	1	0	2	African grey parrot	Psittacus erithacus	Male	Juvenile/adolescent	0	Pet_store/breeder	Hand-rearing_by_pet_store_or_breeder	1	0	≥2h	8-12h	1	<3h	1	Rarely	Pellets	1	0	0	0	1	1
1396	Female	≥50	1	1	4	Budgerigar	Melopsittacus undulatus	Male	Adult	0	Pet_store/breeder	Hand-rearing_by_owners	0	0	<2h	>12h	1	3-7h	0	Weekly	Seeds	1	0	0	1	1	1
1397	Female	40-49	1	0	2	Cockatiel	Nymphicus hollandicus	Female	Adult	0	Pet_store/breeder	Hand-rearing_by_owners	1	0	<2h	<8h	1	7-11h	0	Rarely	Seeds & Pelletss	0	0	1	1	0	0
1398	Female	40-49	1	0	2	Cockatiel	Nymphicus hollandicus	Male	Adult	0	Adopted	Hand-rearing_by_owners	1	0	≥2h	<8h	0	7-11h	0	Rarely	Seeds & Pelletss	1	1	0	1	0	1
1399	Female	40-49	0	1	4	Budgerigar	Melopsittacus undulatus	Male	Young Adult	0	Pet_store/breeder	Hand-rearing_by_pet_store_or_breeder	0	0	<2h	8-12h	0	<3h	0	Rarely	Seeds	1	0	0	1	0	0
1400	Female	18-39	0	1	1	Budgerigar	Melopsittacus undulatus	Female	Juvenile/adolescent	1	Pet_store/breeder	Hand-rearing_by_owners	1	0	<2h	>12h	1	3-7h	1	Weekly	Seeds & Pelletss	1	0	0	0	0	0
1401	Male	≥50	1	0	2	Cockatiel	Nymphicus hollandicus	Female	Juvenile/adolescent	0	Pet_store/breeder	Hand-rearing_by_pet_store_or_breeder	0	0	<2h	8-12h	1	>11h	0	Rarely	Seeds	1	0	0	1	0	0
1402	Female	40-49	1	0	2	Budgerigar	Melopsittacus undulatus	Male	Young Adult	0	Pet_store/breeder	Hand-rearing_by_owners	1	0	<2h	<8h	1	3-7h	0	Rarely	Seeds	1	0	0	1	1	1
1403	Female	≥50	1	1	3	Cockatiel	Nymphicus hollandicus	Female	Young Adult	0	Pet_store/breeder	Hand-rearing_by_owners	1	0	≥2h	8-12h	1	7-11h	0	Rarely	Seeds & Pelletss	1	0	0	1	0	0
1404	Female	18-39	0	0	4	Peach-faced Lovebird	Agapornis roseicollis	Female	Juvenile/adolescent	0	Pet_store/breeder	Hand-rearing_by_pet_store_or_breeder	1	0	<2h	8-12h	1	3-7h	0	Weekly	Seeds & Pelletss	1	0	0	1	0	0
1405	Female	≥50	1	0	1	African grey parrot	Psittacus erithacus	Female	Adult	0	Pet_store/breeder	Hand-rearing_by_pet_store_or_breeder	0	0	≥2h	8-12h	1	7-11h	0	Weekly	Seeds & Pelletss	1	1	0	1	0	1
1406	Female	≥50	1	1	3	Cockatiel	Nymphicus hollandicus	Male	Young Adult	0	Pet_store/breeder	Hand-rearing_by_owners	0	0	<2h	8-12h	1	7-11h	0	Rarely	Seeds & Pelletss	1	0	0	0	1	1
1407	Female	≥50	1	1	4	Cockatiel	Nymphicus hollandicus	Female	Juvenile/adolescent	0	Pet_store/breeder	Hand-rearing_by_owners	1	1	<2h	8-12h	1	>11h	0	Rarely	Seeds	1	1	0	0	0	1
1408	Female	40-49	0	0	1	Budgerigar	Melopsittacus undulatus	Female	Adult	0	Pet_store/breeder	Hand-rearing_by_pet_store_or_breeder	1	0	<2h	8-12h	1	7-11h	0	Weekly	Seeds & Pelletss	1	0	1	1	0	0
1409	Female	40-49	1	1	4	Budgerigar	Melopsittacus undulatus	Male	Young Adult	0	Pet_store/breeder	Hand-rearing_by_owners	0	0	<2h	8-12h	1	3-7h	0	Weekly	Seeds	1	0	0	1	1	0
1410	Female	40-49	1	1	4	Budgerigar	Melopsittacus undulatus	Female	Young Adult	0	Pet_store/breeder	Hand-rearing_by_owners	0	0	<2h	8-12h	1	3-7h	0	Weekly	Seeds & Pelletss	1	0	0	0	0	0
1411	Female	18-39	0	0	3	Cockatiel	Nymphicus hollandicus	Female	Young Adult	0	Pet_store/breeder	Hand-rearing_by_pet_store_or_breeder	0	0	<2h	8-12h	1	7-11h	0	Weekly	Seeds & Pelletss	1	0	0	1	1	1
1412	Male	18-39	0	0	4	Timneh parrot	Psittacus erithacus timneh	Female	Adult	1	Pet_store/breeder	Hand-rearing_by_owners	1	0	<2h	8-12h	1	<3h	0	Rarely	Seeds & Pelletss	1	1	0	1	0	1
1413	Female	40-49	0	0	2	Peach-faced Lovebird	Agapornis roseicollis	Male	Adult	0	Pet_store/breeder	Hand-rearing_by_pet_store_or_breeder	0	0	<2h	8-12h	1	<3h	1	Weekly	Pellets	0	0	1	0	1	0
1414	Female	≥50	1	1	4	Peach-faced Lovebird	Agapornis roseicollis	Male	Juvenile/adolescent	0	Pet_store/breeder	Hand-rearing_by_pet_store_or_breeder	0	0	≥2h	8-12h	0	<3h	0	Weekly	Pellets	1	0	0	1	0	1
1415	Female	≥50	1	0	2	Budgerigar	Melopsittacus undulatus	Female	Young Adult	0	Pet_store/breeder	Hand-rearing_by_pet_store_or_breeder	1	0	<2h	<8h	1	7-11h	0	Rarely	Seeds & Pelletss	1	0	0	1	0	0
1416	Female	40-49	1	1	4	Budgerigar	Melopsittacus undulatus	Male	Adult	0	Pet_store/breeder	Hand-rearing_by_owners	1	0	≥2h	<8h	1	3-7h	0	Weekly	Seeds & Pelletss	1	1	0	0	1	0
1417	Female	40-49	1	0	2	Cockatiel	Nymphicus hollandicus	Male	Young Adult	0	Pet_store/breeder	Hand-rearing_by_owners	1	0	<2h	<8h	1	7-11h	0	Weekly	Seeds & Pelletss	1	0	0	1	0	0
1418	Female	40-49	1	1	4	Budgerigar	Melopsittacus undulatus	Male	Adult	0	Pet_store/breeder	Hand-rearing_by_pet_store_or_breeder	1	0	<2h	8-12h	1	3-7h	0	Weekly	Seeds & Pelletss	1	0	0	1	0	0
1419	Female	40-49	1	0	2	Pacific parrotlet	Forpus coelestis	Female	Adult	0	Pet_store/breeder	Hand-rearing_by_pet_store_or_breeder	0	0	<2h	>12h	1	7-11h	1	Rarely	Seeds & Pelletss	1	0	0	0	1	0
1420	Female	≥50	1	1	3	Cockatiel	Nymphicus hollandicus	Female	Adult	0	Bred_at_home	Hand-rearing_by_owners	0	0	Not let outside	8-12h	1	3-7h	0	Rarely	Seeds	1	0	0	1	0	1
1421	Female	40-49	0	0	3	Budgerigar	Melopsittacus undulatus	Female	Adult	0	Pet_store/breeder	Hand-rearing_by_owners	0	0	≥2h	8-12h	1	3-7h	0	Weekly	Seeds	1	0	0	0	0	1
1422	Female	40-49	0	0	1	Budgerigar	Melopsittacus undulatus	Male	Young Adult	0	Pet_store/breeder	Hand-rearing_by_owners	1	1	<2h	>12h	1	7-11h	0	Weekly	Seeds	1	0	0	1	1	0
1423	Female	40-49	1	1	4	Cockatiel	Nymphicus hollandicus	Female	Young Adult	0	Pet_store/breeder	Hand-rearing_by_owners	1	0	<2h	<8h	1	>11h	0	Rarely	Seeds & Pelletss	1	0	0	1	0	1
1424	Male	≥50	1	0	2	Cockatiel	Nymphicus hollandicus	Male	Adult	0	Pet_store/breeder	Hand-rearing_by_pet_store_or_breeder	1	0	≥2h	8-12h	1	<3h	0	Rarely	Seeds & Pelletss	0	0	0	1	0	1
1425	Female	≥50	1	1	2	Cockatiel	Nymphicus hollandicus	Male	Adult	0	Pet_store/breeder	Parent-rearing	0	0	≥2h	<8h	0	>11h	0	Rarely	Seeds & Pelletss	1	0	0	1	0	0
1426	Male	40-49	1	0	2	Budgerigar	Melopsittacus undulatus	Female	Young Adult	0	Pet_store/breeder	Hand-rearing_by_pet_store_or_breeder	0	0	<2h	<8h	1	7-11h	0	Rarely	Seeds	1	0	1	0	0	0
1427	Female	≥50	1	1	3	Peach-faced Lovebird	Agapornis roseicollis	Female	Young Adult	0	Pet_store/breeder	Hand-rearing_by_owners	0	0	≥2h	>12h	1	7-11h	0	Weekly	Seeds & Pelletss	1	0	0	1	0	1
1428	Female	40-49	0	0	1	Sulphur-Crested cockatoo	Cacatua galerita	Male	Adult	0	Pet_store/breeder	Hand-rearing_by_pet_store_or_breeder	1	0	<2h	<8h	0	7-11h	0	Rarely	Seeds & Pelletss	0	1	0	1	0	1
1429	Female	40-49	0	0	2	Sulphur-Crested cockatoo	Cacatua galerita	Female	Adult	0	Pet_store/breeder	Hand-rearing_by_pet_store_or_breeder	1	0	≥2h	8-12h	1	<3h	1	Weekly	Seeds & Pelletss	1	1	0	1	0	1
1430	Male	≥50	1	0	2	Pacific parrotlet	Forpus coelestis	Male	Adult	0	Pet_store/breeder	Hand-rearing_by_pet_store_or_breeder	1	0	<2h	>12h	1	<3h	1	Weekly	Seeds & Pelletss	1	0	0	1	0	0
1431	Female	18-39	1	0	2	Green-cheeked parakeet	Pyrrhura molinae	Male	Juvenile/adolescent	0	Pet_store/breeder	Hand-rearing_by_owners	1	0	≥2h	>12h	1	3-7h	1	Weekly	Pellets	1	1	0	1	0	0
1432	Female	40-49	0	0	2	Cockatiel	Nymphicus hollandicus	Male	Adult	0	Pet_store/breeder	Hand-rearing_by_pet_store_or_breeder	0	0	Not let outside	8-12h	1	7-11h	1	Weekly	Seeds & Pelletss	1	1	0	1	1	0
1433	Female	40-49	1	1	4	Budgerigar	Melopsittacus undulatus	Male	Young Adult	0	Pet_store/breeder	Hand-rearing_by_pet_store_or_breeder	0	0	≥2h	>12h	1	<3h	1	Weekly	Seeds & Pelletss	1	0	0	1	0	1
1434	Male	≥50	1	0	2	Green-cheeked parakeet	Pyrrhura molinae	Female	Adult	0	Pet_store/breeder	Hand-rearing_by_owners	1	0	<2h	<8h	1	3-7h	0	Weekly	Seeds & Pelletss	1	0	0	0	0	1
1435	Female	40-49	1	1	3	Peach-faced Lovebird	Agapornis roseicollis	Male	Adult	0	Pet_store/breeder	Hand-rearing_by_owners	0	0	<2h	>12h	1	3-7h	0	Daily	Seeds & Pelletss	0	0	0	1	0	0
1436	Female	≥50	1	0	2	Green-cheeked parakeet	Pyrrhura molinae	Male	Young Adult	0	Pet_store/breeder	Hand-rearing_by_pet_store_or_breeder	1	0	<2h	8-12h	1	<3h	0	Weekly	Seeds & Pelletss	1	0	1	1	0	1
1437	Female	18-39	0	0	1	Budgerigar	Melopsittacus undulatus	Female	Adult	0	Pet_store/breeder	Hand-rearing_by_owners	0	1	<2h	8-12h	1	3-7h	0	Weekly	Seeds & Pelletss	1	0	0	1	0	0
1438	Female	18-39	0	0	1	Budgerigar	Melopsittacus undulatus	Female	Young Adult	0	Pet_store/breeder	Hand-rearing_by_pet_store_or_breeder	0	0	≥2h	>12h	1	7-11h	0	Rarely	Seeds	1	0	0	1	0	0
1439	Female	≥50	0	1	1	Triton cockatoo	Cacatua galerita triton	Female	Adult	0	Adopted	Hand-rearing_by_owners	1	0	≥2h	8-12h	1	<3h	0	Weekly	Seeds & Pelletss	1	1	1	0	0	1
1440	Female	≥50	1	1	3	Budgerigar	Melopsittacus undulatus	Female	Adult	0	Adopted	Hand-rearing_by_owners	0	0	<2h	8-12h	1	3-7h	0	Rarely	Seeds & Pelletss	1	0	1	1	0	1
1441	Female	40-49	0	0	2	Cockatiel	Nymphicus hollandicus	Male	Young Adult	0	Pet_store/breeder	Hand-rearing_by_pet_store_or_breeder	1	0	≥2h	8-12h	1	3-7h	0	Rarely	Seeds & Pelletss	1	1	0	0	0	0
1442	Female	≥50	1	0	2	Budgerigar	Melopsittacus undulatus	Male	Adult	0	Pet_store/breeder	Hand-rearing_by_owners	0	0	≥2h	8-12h	1	<3h	0	Weekly	Seeds	1	1	0	0	0	0
1443	Female	40-49	1	0	2	Green-cheeked parakeet	Pyrrhura molinae	Male	Adult	0	Pet_store/breeder	Hand-rearing_by_owners	1	0	<2h	>12h	1	<3h	0	Weekly	Seeds	0	0	0	0	0	1
1444	Female	≥50	1	1	4	Budgerigar	Melopsittacus undulatus	Male	Adult	0	Pet_store/breeder	Hand-rearing_by_owners	1	0	<2h	<8h	1	7-11h	0	Rarely	Seeds & Pelletss	0	1	0	1	0	1
1445	Female	18-39	0	0	4	Pacific parrotlet	Forpus coelestis	Female	Adult	0	Pet_store/breeder	Hand-rearing_by_owners	1	0	<2h	8-12h	0	>11h	1	Weekly	Seeds & Pelletss	0	0	0	0	0	0
1446	Female	40-49	1	1	4	Pacific parrotlet	Forpus coelestis	Male	Adult	0	Bred_at_home	Hand-rearing_by_pet_store_or_breeder	1	0	<2h	8-12h	1	3-7h	0	Weekly	Seeds & Pelletss	1	0	0	1	0	0
1447	Female	18-39	0	0	3	Budgerigar	Melopsittacus undulatus	Male	Young Adult	0	Pet_store/breeder	Hand-rearing_by_owners	1	0	<2h	8-12h	1	7-11h	0	Rarely	Seeds	1	0	0	0	1	0
1448	Female	18-39	0	0	1	Budgerigar	Melopsittacus undulatus	Female	Adult	0	Pet_store/breeder	Hand-rearing_by_pet_store_or_breeder	1	1	Not let outside	8-12h	1	7-11h	0	Rarely	Seeds	1	0	0	1	0	0
1449	Male	18-39	1	1	3	Cockatiel	Nymphicus hollandicus	Male	Young Adult	0	Adopted	Hand-rearing_by_owners	0	0	<2h	<8h	1	<3h	0	Rarely	Seeds	0	0	0	1	1	1
1450	Female	40-49	1	1	4	Cockatiel	Nymphicus hollandicus	Male	Adult	0	Pet_store/breeder	Hand-rearing_by_owners	1	1	<2h	<8h	0	7-11h	0	Weekly	Seeds & Pelletss	1	1	0	1	0	1
1451	Female	18-39	0	0	2	Budgerigar	Melopsittacus undulatus	Female	Young Adult	0	Pet_store/breeder	Hand-rearing_by_pet_store_or_breeder	1	0	<2h	8-12h	1	3-7h	0	Weekly	Seeds & Pelletss	1	0	0	0	0	0
1452	Female	40-49	0	0	3	Cockatiel	Nymphicus hollandicus	Female	Adult	0	Pet_store/breeder	Hand-rearing_by_pet_store_or_breeder	1	0	<2h	8-12h	1	3-7h	1	Weekly	Seeds & Pelletss	1	1	1	1	0	1
1453	Female	40-49	1	1	4	Green-cheeked parakeet	Pyrrhura molinae	Male	Young Adult	0	Pet_store/breeder	Hand-rearing_by_owners	1	0	<2h	8-12h	1	3-7h	0	Weekly	Seeds & Pelletss	0	0	1	0	0	0
1454	Female	40-49	1	0	2	Cockatiel	Nymphicus hollandicus	Female	Adult	0	Pet_store/breeder	Hand-rearing_by_owners	0	0	<2h	>12h	1	<3h	0	Weekly	Seeds & Pelletss	1	0	0	1	0	1
1455	Female	≥50	0	1	3	Green-cheeked parakeet	Pyrrhura molinae	Female	Adult	0	Pet_store/breeder	Hand-rearing_by_pet_store_or_breeder	1	0	Not let outside	8-12h	1	7-11h	0	Rarely	Seeds & Pelletss	1	0	0	0	0	1
1456	Female	40-49	1	0	2	Cockatiel	Nymphicus hollandicus	Male	Young Adult	0	Pet_store/breeder	Hand-rearing_by_pet_store_or_breeder	1	1	<2h	>12h	1	>11h	0	Rarely	Seeds	1	1	0	0	0	0
1457	Male	40-49	1	0	2	Budgerigar	Melopsittacus undulatus	Male	Young Adult	1	Pet_store/breeder	Hand-rearing_by_pet_store_or_breeder	1	1	≥2h	<8h	1	7-11h	0	Rarely	Seeds	1	0	0	0	1	1
1458	Female	18-39	0	0	3	Peach-faced Lovebird	Agapornis roseicollis	Female	Adult	0	Pet_store/breeder	Hand-rearing_by_owners	1	0	<2h	<8h	1	3-7h	0	Weekly	Pellets	1	0	0	1	0	0
1459	Female	40-49	0	1	1	Budgerigar	Melopsittacus undulatus	Female	Adult	0	Pet_store/breeder	Hand-rearing_by_pet_store_or_breeder	1	0	<2h	<8h	1	>11h	0	Daily	Seeds & Pelletss	1	0	0	1	0	1
1460	Female	≥50	1	1	4	Cockatiel	Nymphicus hollandicus	Female	Young Adult	0	Pet_store/breeder	Hand-rearing_by_pet_store_or_breeder	1	0	<2h	8-12h	1	<3h	0	Weekly	Seeds	1	0	0	0	0	0
1461	Female	40-49	0	1	3	Pacific parrotlet	Forpus coelestis	Male	Young Adult	0	Pet_store/breeder	Hand-rearing_by_owners	0	0	<2h	8-12h	1	3-7h	0	Weekly	Seeds & Pelletss	1	1	0	1	1	1
1462	Female	18-39	0	0	4	Cockatiel	Nymphicus hollandicus	Male	Adult	0	Pet_store/breeder	Hand-rearing_by_pet_store_or_breeder	1	0	<2h	<8h	0	>11h	0	Rarely	Pellets	0	1	0	1	0	1
1463	Female	18-39	0	0	1	Barred Parakeet	Bolborhynchus lineola	Male	Young Adult	0	Pet_store/breeder	Hand-rearing_by_pet_store_or_breeder	1	0	<2h	8-12h	1	>11h	0	Weekly	Pellets	1	0	0	1	0	0
1464	Female	≥50	1	0	2	Pacific parrotlet	Forpus coelestis	Male	Adult	0	Pet_store/breeder	Hand-rearing_by_owners	0	0	<2h	8-12h	1	<3h	0	Rarely	Seeds & Pelletss	1	0	0	1	0	1
1465	Female	18-39	0	0	2	Budgerigar	Melopsittacus undulatus	Male	Adult	0	Pet_store/breeder	Hand-rearing_by_owners	1	0	≥2h	>12h	1	3-7h	0	Weekly	Seeds & Pelletss	1	0	0	1	0	1
1466	Female	≥50	1	1	4	Budgerigar	Melopsittacus undulatus	Female	Young Adult	0	Bred_at_home	Hand-rearing_by_owners	0	0	≥2h	>12h	1	3-7h	0	Rarely	Seeds	1	0	0	1	0	1
1467	Female	40-49	1	1	4	Budgerigar	Melopsittacus undulatus	Female	Adult	0	Pet_store/breeder	Hand-rearing_by_pet_store_or_breeder	0	0	<2h	8-12h	1	<3h	0	Rarely	Seeds & Pelletss	0	0	0	0	1	0
1468	Female	18-39	0	0	2	Budgerigar	Melopsittacus undulatus	Male	Adult	0	Pet_store/breeder	Hand-rearing_by_owners	1	0	≥2h	>12h	1	3-7h	0	Weekly	Seeds & Pelletss	1	0	0	1	1	1
1469	Female	40-49	0	0	1	Peach-faced Lovebird	Agapornis roseicollis	Male	Adult	0	Pet_store/breeder	Hand-rearing_by_pet_store_or_breeder	1	0	<2h	8-12h	1	>11h	0	Weekly	Seeds & Pelletss	1	0	1	1	0	1
1470	Female	18-39	1	0	2	Budgerigar	Melopsittacus undulatus	Female	Young Adult	0	Adopted	Hand-rearing_by_pet_store_or_breeder	0	0	≥2h	>12h	0	7-11h	1	Weekly	Seeds & Pelletss	1	0	0	1	0	1
1471	Female	18-39	0	0	3	Peach-faced Lovebird	Agapornis roseicollis	Male	Young Adult	0	Pet_store/breeder	Hand-rearing_by_pet_store_or_breeder	1	0	≥2h	8-12h	1	3-7h	1	Weekly	Seeds & Pelletss	1	0	0	1	0	0
1472	Male	≥50	0	1	1	Peach-faced Lovebird	Agapornis roseicollis	Female	Adult	0	Pet_store/breeder	Hand-rearing_by_owners	1	0	<2h	8-12h	0	>11h	0	Weekly	Seeds & Pelletss	1	0	0	1	0	0
1473	Female	40-49	0	0	4	Peach-faced Lovebird	Agapornis roseicollis	Male	Young Adult	0	Pet_store/breeder	Hand-rearing_by_owners	0	0	<2h	8-12h	1	<3h	0	Weekly	Seeds & Pelletss	1	0	1	1	0	1
1474	Female	≥50	0	1	2	Budgerigar	Melopsittacus undulatus	Female	Juvenile/adolescent	0	Pet_store/breeder	Hand-rearing_by_owners	0	0	<2h	>12h	1	<3h	0	Weekly	Seeds & Pelletss	1	0	0	1	0	1
1475	Female	40-49	0	0	1	Peach-faced Lovebird	Agapornis roseicollis	Male	Young Adult	0	Pet_store/breeder	Hand-rearing_by_owners	1	0	≥2h	8-12h	1	7-11h	0	Daily	Seeds & Pelletss	0	1	0	1	0	0
1476	Female	40-49	1	0	4	Cockatiel	Nymphicus hollandicus	Male	Adult	0	Pet_store/breeder	Hand-rearing_by_pet_store_or_breeder	0	0	≥2h	8-12h	1	<3h	0	Rarely	Seeds & Pelletss	1	0	0	1	0	1
1477	Female	40-49	0	0	3	Budgerigar	Melopsittacus undulatus	Female	Young Adult	0	Pet_store/breeder	Hand-rearing_by_owners	1	0	≥2h	>12h	1	3-7h	0	Weekly	Seeds & Pelletss	1	0	0	0	0	0
1478	Female	40-49	0	0	2	Cockatiel	Nymphicus hollandicus	Female	Juvenile/adolescent	0	Pet_store/breeder	Hand-rearing_by_owners	1	0	<2h	>12h	1	7-11h	0	Weekly	Seeds	1	0	0	0	0	1
1479	Female	40-49	0	0	2	Budgerigar	Melopsittacus undulatus	Male	Juvenile/adolescent	0	Pet_store/breeder	Hand-rearing_by_owners	1	0	<2h	>12h	1	7-11h	0	Weekly	Seeds	0	0	0	1	0	0
1480	Female	≥50	1	1	3	Pacific parrotlet	Forpus coelestis	Male	Young Adult	0	Pet_store/breeder	Hand-rearing_by_owners	0	0	≥2h	>12h	1	7-11h	0	Rarely	Seeds & Pelletss	1	0	0	1	0	0
1481	Female	40-49	0	0	2	Budgerigar	Melopsittacus undulatus	Male	Young Adult	0	Pet_store/breeder	Hand-rearing_by_pet_store_or_breeder	0	0	≥2h	<8h	1	3-7h	0	Rarely	Seeds & Pelletss	1	0	0	1	1	0
1482	Female	18-39	0	0	2	Peach-faced Lovebird	Agapornis roseicollis	Female	Young Adult	0	Pet_store/breeder	Hand-rearing_by_pet_store_or_breeder	0	0	<2h	<8h	1	<3h	0	Weekly	Seeds & Pelletss	0	1	1	1	1	0
1483	Female	≥50	1	1	3	Cockatiel	Nymphicus hollandicus	Male	Adult	0	Pet_store/breeder	Hand-rearing_by_pet_store_or_breeder	0	0	<2h	8-12h	1	7-11h	0	Rarely	Pellets	1	0	0	1	0	1
1484	Female	40-49	1	0	2	Budgerigar	Melopsittacus undulatus	Male	Adult	0	Pet_store/breeder	Hand-rearing_by_owners	0	0	<2h	>12h	0	<3h	0	Rarely	Seeds	0	0	0	0	1	1
1485	Female	40-49	0	0	4	Budgerigar	Melopsittacus undulatus	Male	Young Adult	0	Pet_store/breeder	Hand-rearing_by_pet_store_or_breeder	0	0	<2h	<8h	0	<3h	1	Rarely	Seeds & Pelletss	1	0	0	1	0	1
1486	Male	≥50	0	0	1	Cockatiel	Nymphicus hollandicus	Male	Young Adult	0	Pet_store/breeder	Hand-rearing_by_pet_store_or_breeder	1	0	<2h	>12h	0	<3h	0	Rarely	Seeds & Pelletss	1	0	0	1	0	1
1487	Female	≥50	1	1	2	Budgerigar	Melopsittacus undulatus	Male	Adult	0	Pet_store/breeder	Hand-rearing_by_pet_store_or_breeder	1	0	<2h	<8h	1	3-7h	0	Rarely	Seeds	0	0	0	0	0	0
1488	Female	18-39	0	0	1	Cockatiel	Nymphicus hollandicus	Female	Young Adult	0	Pet_store/breeder	Hand-rearing_by_pet_store_or_breeder	1	1	<2h	8-12h	1	7-11h	0	Weekly	Seeds & Pelletss	1	0	0	1	0	0
1489	Female	≥50	1	1	4	Budgerigar	Melopsittacus undulatus	Female	Young Adult	0	Pet_store/breeder	Hand-rearing_by_owners	0	0	≥2h	8-12h	0	7-11h	0	Weekly	Seeds	1	0	0	1	0	1
1490	Female	40-49	1	0	2	Pacific parrotlet	Forpus coelestis	Female	Young Adult	1	Pet_store/breeder	Hand-rearing_by_pet_store_or_breeder	1	0	<2h	<8h	1	7-11h	1	Rarely	Seeds & Pelletss	1	0	1	0	0	0
1491	Female	18-39	0	0	3	Peach-faced Lovebird	Agapornis roseicollis	Male	Young Adult	1	Pet_store/breeder	Hand-rearing_by_owners	1	0	≥2h	>12h	1	<3h	0	Weekly	Pellets	0	0	1	1	0	0
1492	Female	≥50	1	1	4	Peach-faced Lovebird	Agapornis roseicollis	Female	Juvenile/adolescent	0	Pet_store/breeder	Hand-rearing_by_pet_store_or_breeder	0	0	<2h	8-12h	1	7-11h	1	Weekly	Seeds & Pelletss	0	0	0	1	0	1
1493	Female	≥50	1	0	2	Cockatiel	Nymphicus hollandicus	Male	Adult	0	Pet_store/breeder	Hand-rearing_by_owners	0	0	<2h	8-12h	1	<3h	0	Rarely	Seeds & Pelletss	1	0	0	1	0	1
1494	Female	18-39	1	1	4	Peach-faced Lovebird	Agapornis roseicollis	Male	Juvenile/adolescent	0	Pet_store/breeder	Hand-rearing_by_pet_store_or_breeder	1	0	<2h	8-12h	1	3-7h	0	Weekly	Seeds & Pelletss	0	0	0	1	0	0
1495	Male	40-49	0	0	2	Budgerigar	Melopsittacus undulatus	Male	Adult	0	Pet_store/breeder	Hand-rearing_by_pet_store_or_breeder	0	0	<2h	8-12h	1	3-7h	0	Rarely	Seeds & Pelletss	0	0	0	0	0	0
1496	Female	18-39	1	1	4	Cockatiel	Nymphicus hollandicus	Male	Young Adult	0	Pet_store/breeder	Hand-rearing_by_owners	1	0	<2h	8-12h	1	<3h	0	Rarely	Seeds & Pelletss	1	0	0	1	0	0
1497	Female	18-39	1	0	2	Cockatiel	Nymphicus hollandicus	Male	Juvenile/adolescent	0	Pet_store/breeder	Hand-rearing_by_owners	0	0	<2h	8-12h	1	<3h	0	Rarely	Pellets	1	0	0	1	0	0
1498	Female	40-49	1	0	2	Cockatiel	Nymphicus hollandicus	Female	Adult	0	Pet_store/breeder	Hand-rearing_by_pet_store_or_breeder	0	0	<2h	<8h	0	7-11h	0	Rarely	Seeds	1	1	1	0	0	1
1499	Female	40-49	1	1	4	Pacific parrotlet	Forpus coelestis	Female	Adult	0	Pet_store/breeder	Hand-rearing_by_owners	1	0	<2h	>12h	1	<3h	0	Weekly	Seeds & Pelletss	1	0	0	1	0	0
1500	Female	18-39	0	0	3	Peach-faced Lovebird	Agapornis roseicollis	Female	Young Adult	0	Pet_store/breeder	Hand-rearing_by_owners	0	0	<2h	8-12h	1	3-7h	0	Weekly	Seeds & Pelletss	1	0	0	1	1	0
1501	Female	18-39	1	0	3	Peach-faced Lovebird	Agapornis roseicollis	Male	Adult	0	Pet_store/breeder	Hand-rearing_by_owners	1	0	<2h	8-12h	1	7-11h	0	Weekly	Seeds & Pelletss	1	0	1	1	1	0
1502	Female	≥50	0	0	1	Budgerigar	Melopsittacus undulatus	Female	Adult	0	Bred_at_home	Hand-rearing_by_pet_store_or_breeder	0	0	≥2h	8-12h	1	7-11h	1	Weekly	Seeds & Pelletss	1	0	0	1	0	1
1503	Female	18-39	1	0	2	Pacific parrotlet	Forpus coelestis	Male	Adult	0	Pet_store/breeder	Hand-rearing_by_owners	0	0	≥2h	8-12h	1	<3h	0	Daily	Pellets	0	1	1	0	1	1
1504	Female	40-49	1	0	2	Budgerigar	Melopsittacus undulatus	Male	Adult	0	Pet_store/breeder	Hand-rearing_by_owners	1	0	<2h	<8h	0	>11h	0	Rarely	Seeds & Pelletss	1	1	0	0	0	0
1505	Female	18-39	0	0	3	Peach-faced Lovebird	Agapornis roseicollis	Male	Adult	0	Adopted	Hand-rearing_by_owners	0	0	≥2h	8-12h	1	<3h	0	Weekly	Seeds	1	1	0	1	0	0
1506	Female	40-49	1	0	2	Barred Parakeet	Bolborhynchus lineola	Male	Adult	0	Pet_store/breeder	Hand-rearing_by_pet_store_or_breeder	0	0	<2h	8-12h	1	7-11h	0	Rarely	Pellets	1	0	0	1	0	0
1507	Female	40-49	1	1	4	Cockatiel	Nymphicus hollandicus	Female	Adult	0	Pet_store/breeder	Hand-rearing_by_pet_store_or_breeder	1	0	<2h	<8h	0	<3h	0	Weekly	Seeds & Pelletss	0	0	0	0	0	0
1508	Male	≥50	1	1	4	Cockatiel	Nymphicus hollandicus	Female	Young Adult	0	Pet_store/breeder	Hand-rearing_by_owners	0	0	<2h	8-12h	1	3-7h	0	Weekly	Seeds & Pelletss	1	0	0	1	0	1
1509	Female	40-49	1	0	2	Budgerigar	Melopsittacus undulatus	Male	Adult	0	Adopted	Hand-rearing_by_owners	1	0	≥2h	<8h	1	3-7h	0	Weekly	Seeds & Pelletss	1	0	0	0	0	0
1510	Female	≥50	1	1	2	Budgerigar	Melopsittacus undulatus	Male	Adult	0	Pet_store/breeder	Hand-rearing_by_owners	0	1	<2h	8-12h	1	>11h	0	Rarely	Seeds	1	0	0	0	0	1
1511	Female	40-49	0	0	2	Peach-faced Lovebird	Agapornis roseicollis	Male	Adult	0	Bred_at_home	Parent-rearing	1	1	<2h	<8h	1	7-11h	0	Daily	Pellets	1	0	1	0	0	0
1512	Female	≥50	1	1	3	Green-cheeked parakeet	Pyrrhura molinae	Female	Juvenile/adolescent	0	Pet_store/breeder	Hand-rearing_by_pet_store_or_breeder	0	0	<2h	8-12h	1	3-7h	1	Weekly	Seeds & Pelletss	1	1	0	0	0	1
1513	Female	40-49	1	1	4	Peach-faced Lovebird	Agapornis roseicollis	Female	Young Adult	0	Pet_store/breeder	Hand-rearing_by_owners	0	0	≥2h	8-12h	1	7-11h	0	Weekly	Seeds & Pelletss	1	1	1	1	0	1
1514	Female	40-49	1	1	4	Peach-faced Lovebird	Agapornis roseicollis	Male	Young Adult	0	Pet_store/breeder	Hand-rearing_by_owners	1	0	<2h	8-12h	1	3-7h	0	Weekly	Seeds	0	0	0	1	0	0
1515	Male	≥50	1	1	2	Pacific parrotlet	Forpus coelestis	Male	Juvenile/adolescent	0	Pet_store/breeder	Hand-rearing_by_pet_store_or_breeder	0	0	<2h	<8h	0	<3h	0	Rarely	Seeds & Pelletss	1	1	0	0	0	0
1516	Female	≥50	1	0	2	Green-cheeked parakeet	Pyrrhura molinae	Female	Young Adult	0	Pet_store/breeder	Hand-rearing_by_owners	0	0	≥2h	8-12h	1	<3h	0	Daily	Pellets	0	0	0	0	0	0
1517	Female	≥50	1	1	4	Budgerigar	Melopsittacus undulatus	Male	Adult	0	Pet_store/breeder	Hand-rearing_by_owners	0	0	≥2h	>12h	1	<3h	0	Rarely	Pellets	1	1	0	1	1	1
1518	Female	40-49	1	0	2	Barred Parakeet	Bolborhynchus lineola	Male	Adult	0	Pet_store/breeder	Hand-rearing_by_owners	1	0	<2h	8-12h	1	3-7h	0	Weekly	Pellets	1	0	0	1	0	0
1519	Female	≥50	1	1	4	Cockatiel	Nymphicus hollandicus	Male	Juvenile/adolescent	0	Pet_store/breeder	Hand-rearing_by_pet_store_or_breeder	1	0	≥2h	8-12h	1	<3h	0	Rarely	Seeds	1	0	0	1	1	1
1520	Female	≥50	1	1	4	Budgerigar	Melopsittacus undulatus	Male	Young Adult	0	Pet_store/breeder	Hand-rearing_by_owners	1	0	<2h	8-12h	1	<3h	0	Weekly	Seeds & Pelletss	1	0	0	1	0	0
1521	Female	≥50	1	1	4	Budgerigar	Melopsittacus undulatus	Male	Adult	1	Pet_store/breeder	Hand-rearing_by_owners	1	0	<2h	8-12h	1	3-7h	0	Weekly	Seeds	1	1	0	1	0	0
1522	Female	18-39	0	0	2	Cockatiel	Nymphicus hollandicus	Female	Juvenile/adolescent	0	Pet_store/breeder	Hand-rearing_by_owners	1	0	<2h	8-12h	1	3-7h	0	Rarely	Seeds & Pelletss	1	0	0	1	0	1
1523	Female	18-39	0	1	4	Cockatiel	Nymphicus hollandicus	Male	Young Adult	0	Pet_store/breeder	Hand-rearing_by_owners	1	0	≥2h	8-12h	1	3-7h	0	Weekly	Seeds & Pelletss	1	1	0	1	0	1
1524	Female	≥50	1	0	3	Budgerigar	Melopsittacus undulatus	Male	Adult	0	Pet_store/breeder	Hand-rearing_by_pet_store_or_breeder	1	1	<2h	<8h	0	3-7h	0	Rarely	Seeds & Pelletss	0	0	0	0	0	0
1525	Female	40-49	0	0	1	Cockatiel	Nymphicus hollandicus	Male	Young Adult	1	Pet_store/breeder	Hand-rearing_by_pet_store_or_breeder	0	0	≥2h	<8h	1	>11h	0	Rarely	Pellets	1	1	0	1	0	0
1526	Female	40-49	1	0	2	Peach-faced Lovebird	Agapornis roseicollis	Female	Adult	0	Pet_store/breeder	Hand-rearing_by_owners	0	0	≥2h	8-12h	0	<3h	0	Weekly	Seeds & Pelletss	1	0	1	1	0	1
1527	Female	≥50	0	0	1	Triton cockatoo	Cacatua galerita triton	Male	Adult	0	Bred_at_home	Hand-rearing_by_owners	1	0	<2h	8-12h	1	7-11h	1	Weekly	Pellets	1	0	0	0	0	0
1528	Female	40-49	0	0	3	Budgerigar	Melopsittacus undulatus	Female	Adult	0	Pet_store/breeder	Hand-rearing_by_owners	1	0	<2h	<8h	1	<3h	0	Weekly	Pellets	1	0	0	1	0	0
1529	Female	18-39	1	0	2	Budgerigar	Melopsittacus undulatus	Male	Young Adult	0	Pet_store/breeder	Hand-rearing_by_owners	0	0	<2h	8-12h	1	7-11h	0	Rarely	Pellets	1	0	0	1	0	1
1530	Female	≥50	1	0	2	Cockatiel	Nymphicus hollandicus	Male	Adult	0	Pet_store/breeder	Hand-rearing_by_owners	0	1	≥2h	8-12h	1	7-11h	0	Rarely	Seeds & Pelletss	1	1	0	1	0	1
1531	Male	40-49	1	1	2	Green-cheeked parakeet	Pyrrhura molinae	Male	Young Adult	0	Pet_store/breeder	Hand-rearing_by_pet_store_or_breeder	1	0	<2h	8-12h	1	<3h	0	Rarely	Seeds & Pelletss	1	0	0	1	1	1
1532	Female	40-49	1	1	4	Cockatiel	Nymphicus hollandicus	Male	Young Adult	0	Pet_store/breeder	Hand-rearing_by_pet_store_or_breeder	1	0	<2h	8-12h	1	3-7h	0	Weekly	Pellets	0	0	0	0	0	1
1533	Female	≥50	0	0	1	Budgerigar	Melopsittacus undulatus	Male	Adult	0	Pet_store/breeder	Hand-rearing_by_pet_store_or_breeder	1	0	Not let outside	<8h	1	3-7h	0	Weekly	Seeds & Pelletss	1	0	0	1	0	0
1534	Male	40-49	1	0	2	Little corella	Cacatua sanguinea	Male	Adult	0	Adopted	Hand-rearing_by_pet_store_or_breeder	1	0	<2h	>12h	0	>11h	0	Rarely	Pellets	0	0	1	1	0	0
1535	Male	18-39	0	0	2	Green-cheeked parakeet	Pyrrhura molinae	Male	Young Adult	0	Pet_store/breeder	Hand-rearing_by_owners	0	0	≥2h	8-12h	0	3-7h	0	Weekly	Seeds & Pelletss	1	0	0	1	0	0
1536	Female	40-49	1	1	4	Budgerigar	Melopsittacus undulatus	Male	Adult	0	Pet_store/breeder	Hand-rearing_by_owners	0	0	<2h	8-12h	1	7-11h	0	Rarely	Seeds & Pelletss	1	0	0	1	1	0
1537	Male	≥50	1	1	3	Budgerigar	Melopsittacus undulatus	Male	Adult	0	Pet_store/breeder	Hand-rearing_by_owners	0	0	<2h	8-12h	1	3-7h	0	Weekly	Seeds	1	0	0	1	0	1
1538	Male	40-49	1	1	3	Peach-faced Lovebird	Agapornis roseicollis	Male	Young Adult	0	Pet_store/breeder	Hand-rearing_by_owners	1	0	<2h	<8h	0	3-7h	0	Weekly	Pellets	1	0	0	1	0	0
1539	Female	40-49	1	1	4	Budgerigar	Melopsittacus undulatus	Male	Young Adult	0	Pet_store/breeder	Hand-rearing_by_owners	1	1	<2h	8-12h	1	3-7h	1	Rarely	Seeds	1	0	0	1	0	0
1540	Female	≥50	0	1	4	Cockatiel	Nymphicus hollandicus	Male	Adult	0	Pet_store/breeder	Hand-rearing_by_owners	0	1	≥2h	8-12h	1	7-11h	0	Rarely	Seeds & Pelletss	1	0	0	1	0	0
1541	Female	≥50	0	1	4	Cockatiel	Nymphicus hollandicus	Male	Adult	0	Pet_store/breeder	Hand-rearing_by_owners	1	1	≥2h	8-12h	1	7-11h	0	Rarely	Seeds & Pelletss	1	0	0	1	0	0
1542	Female	40-49	0	0	2	Budgerigar	Melopsittacus undulatus	Male	Adult	0	Pet_store/breeder	Hand-rearing_by_pet_store_or_breeder	0	0	Not let outside	<8h	1	3-7h	0	Rarely	Seeds	0	0	0	0	0	0
1543	Female	≥50	0	1	1	Budgerigar	Melopsittacus undulatus	Male	Juvenile/adolescent	1	Pet_store/breeder	Hand-rearing_by_owners	1	0	<2h	<8h	1	<3h	0	Rarely	Seeds & Pelletss	0	0	0	0	1	0
1544	Female	≥50	0	1	3	Budgerigar	Melopsittacus undulatus	Male	Adult	0	Pet_store/breeder	Hand-rearing_by_owners	0	0	<2h	<8h	1	7-11h	0	Rarely	Seeds	1	1	0	1	0	0
1545	Female	≥50	1	0	2	Budgerigar	Melopsittacus undulatus	Female	Adult	0	Pet_store/breeder	Hand-rearing_by_owners	1	0	≥2h	8-12h	1	3-7h	0	Weekly	Seeds & Pelletss	1	0	0	1	0	1
1546	Female	40-49	1	0	4	Budgerigar	Melopsittacus undulatus	Male	Adult	0	Pet_store/breeder	Hand-rearing_by_pet_store_or_breeder	1	0	≥2h	8-12h	1	<3h	0	Weekly	Seeds & Pelletss	1	0	0	1	1	1
1547	Female	≥50	0	1	3	Budgerigar	Melopsittacus undulatus	Male	Young Adult	0	Pet_store/breeder	Hand-rearing_by_owners	0	0	<2h	8-12h	1	7-11h	0	Rarely	Seeds	0	0	0	1	1	0
1548	Female	≥50	0	1	4	Peach-faced Lovebird	Agapornis roseicollis	Male	Adult	0	Pet_store/breeder	Hand-rearing_by_pet_store_or_breeder	1	0	Not let outside	8-12h	1	>11h	0	Rarely	Pellets	0	0	0	0	0	0
1549	Female	40-49	1	1	3	Budgerigar	Melopsittacus undulatus	Female	Adult	0	Adopted	Hand-rearing_by_owners	0	0	<2h	8-12h	1	<3h	1	Rarely	Seeds & Pelletss	1	0	0	1	1	1
1550	Female	≥50	0	0	3	Budgerigar	Melopsittacus undulatus	Male	Adult	0	Pet_store/breeder	Hand-rearing_by_pet_store_or_breeder	0	0	<2h	8-12h	1	<3h	0	Weekly	Seeds	1	0	0	1	0	0
1551	Female	18-39	1	0	2	Budgerigar	Melopsittacus undulatus	Male	Young Adult	0	Pet_store/breeder	Hand-rearing_by_pet_store_or_breeder	0	0	<2h	8-12h	1	7-11h	0	Daily	Pellets	1	0	0	0	1	1
1552	Male	≥50	0	0	1	Cockatiel	Nymphicus hollandicus	Female	Adult	0	Pet_store/breeder	Hand-rearing_by_owners	1	0	Not let outside	<8h	1	>11h	1	Rarely	Pellets	0	0	0	1	0	0
1553	Female	40-49	0	0	4	Peach-faced Lovebird	Agapornis roseicollis	Female	Adult	0	Pet_store/breeder	Hand-rearing_by_owners	1	0	≥2h	8-12h	1	7-11h	0	Daily	Seeds & Pelletss	1	0	0	1	0	0
1554	Female	≥50	0	1	2	Budgerigar	Melopsittacus undulatus	Male	Adult	0	Pet_store/breeder	Hand-rearing_by_owners	0	0	<2h	<8h	1	7-11h	0	Rarely	Seeds & Pelletss	1	0	0	0	0	0
1555	Female	40-49	0	0	3	Budgerigar	Melopsittacus undulatus	Female	Young Adult	0	Pet_store/breeder	Hand-rearing_by_owners	1	0	<2h	>12h	1	<3h	0	Weekly	Seeds & Pelletss	1	0	0	0	0	0
1556	Female	18-39	0	0	4	Budgerigar	Melopsittacus undulatus	Female	Adult	0	Adopted	Hand-rearing_by_owners	1	0	<2h	8-12h	1	7-11h	0	Rarely	Seeds & Pelletss	1	0	0	1	0	1
1557	Female	≥50	1	0	2	Barred Parakeet	Bolborhynchus lineola	Male	Young Adult	0	Pet_store/breeder	Hand-rearing_by_owners	1	1	≥2h	8-12h	1	7-11h	0	Weekly	Pellets	1	0	0	1	0	0
1558	Female	≥50	1	1	3	Budgerigar	Melopsittacus undulatus	Female	Young Adult	0	Pet_store/breeder	Hand-rearing_by_owners	1	0	<2h	8-12h	1	3-7h	0	Rarely	Seeds	1	0	0	1	0	1
1559	Male	18-39	0	0	4	Budgerigar	Melopsittacus undulatus	Male	Adult	0	Pet_store/breeder	Hand-rearing_by_owners	1	1	<2h	<8h	1	3-7h	0	Weekly	Seeds	0	1	0	1	0	1
1560	Female	18-39	1	1	3	Cockatiel	Nymphicus hollandicus	Male	Juvenile/adolescent	1	Pet_store/breeder	Hand-rearing_by_owners	0	0	≥2h	8-12h	1	3-7h	0	Weekly	Seeds & Pelletss	1	0	0	1	0	1
1561	Female	40-49	1	1	3	Cockatiel	Nymphicus hollandicus	Female	Adult	0	Pet_store/breeder	Hand-rearing_by_owners	1	0	≥2h	<8h	0	3-7h	0	Rarely	Seeds	1	1	0	0	0	0
1562	Female	40-49	1	1	3	Budgerigar	Melopsittacus undulatus	Female	Juvenile/adolescent	1	Pet_store/breeder	Hand-rearing_by_owners	1	0	≥2h	8-12h	1	7-11h	1	Weekly	Seeds & Pelletss	1	1	0	0	0	0
1563	Female	40-49	0	0	1	Budgerigar	Melopsittacus undulatus	Male	Adult	0	Pet_store/breeder	Hand-rearing_by_owners	1	0	<2h	<8h	1	>11h	0	Weekly	Seeds & Pelletss	1	0	1	0	0	1
1564	Female	40-49	0	0	1	Budgerigar	Melopsittacus undulatus	Female	Adult	0	Pet_store/breeder	Hand-rearing_by_pet_store_or_breeder	0	0	<2h	8-12h	1	>11h	0	Rarely	Seeds	1	0	0	0	0	0
1565	Female	40-49	0	0	1	Peach-faced Lovebird	Agapornis roseicollis	Male	Adult	0	Pet_store/breeder	Hand-rearing_by_owners	1	0	<2h	8-12h	1	7-11h	0	Weekly	Seeds & Pelletss	1	0	0	1	1	0
1566	Female	≥50	0	0	2	Cockatiel	Nymphicus hollandicus	Female	Young Adult	1	Pet_store/breeder	Hand-rearing_by_owners	1	0	≥2h	8-12h	1	<3h	0	Daily	Seeds & Pelletss	1	1	1	1	0	0
1567	Female	40-49	1	1	4	Cockatiel	Nymphicus hollandicus	Male	Young Adult	0	Pet_store/breeder	Hand-rearing_by_owners	1	0	≥2h	8-12h	1	7-11h	0	Weekly	Seeds & Pelletss	1	1	0	1	0	1
1568	Female	18-39	0	0	4	Cockatiel	Nymphicus hollandicus	Female	Adult	0	Pet_store/breeder	Hand-rearing_by_owners	0	Not cage	≥2h	>12h	0	<3h	0	Weekly	Pellets	0	1	0	0	0	1
1569	Female	40-49	1	1	3	Peach-faced Lovebird	Agapornis roseicollis	Female	Young Adult	0	Pet_store/breeder	Hand-rearing_by_owners	1	0	<2h	8-12h	0	7-11h	0	Daily	Pellets	0	0	0	1	0	0
1570	Female	40-49	1	0	2	Peach-faced Lovebird	Agapornis roseicollis	Male	Adult	0	Bred_at_home	Hand-rearing_by_owners	1	0	<2h	<8h	0	3-7h	1	Rarely	Seeds & Pelletss	0	0	0	0	0	1
1571	Female	≥50	1	0	3	Budgerigar	Melopsittacus undulatus	Male	Young Adult	0	Pet_store/breeder	Hand-rearing_by_owners	0	0	≥2h	>12h	1	<3h	0	Weekly	Seeds	1	1	0	1	1	1
1572	Female	40-49	1	0	4	Peach-faced Lovebird	Agapornis roseicollis	Female	Young Adult	0	Pet_store/breeder	Hand-rearing_by_owners	1	0	≥2h	8-12h	1	3-7h	1	Weekly	Seeds	1	0	0	1	1	0
1573	Female	40-49	1	0	2	Cockatiel	Nymphicus hollandicus	Female	Adult	0	Pet_store/breeder	Hand-rearing_by_pet_store_or_breeder	0	0	≥2h	<8h	0	7-11h	0	Rarely	Seeds & Pelletss	1	0	0	0	0	0
1574	Female	18-39	0	0	4	Budgerigar	Melopsittacus undulatus	Male	Young Adult	0	Pet_store/breeder	Hand-rearing_by_owners	1	0	<2h	>12h	1	3-7h	0	Weekly	Seeds & Pelletss	0	0	0	1	0	0
1575	Female	40-49	1	0	2	Budgerigar	Melopsittacus undulatus	Male	Young Adult	0	Pet_store/breeder	Hand-rearing_by_owners	0	0	≥2h	>12h	1	<3h	0	Rarely	Seeds	1	0	0	1	0	1
1576	Female	18-39	0	0	4	Budgerigar	Melopsittacus undulatus	Male	Adult	0	Pet_store/breeder	Hand-rearing_by_pet_store_or_breeder	1	0	<2h	<8h	1	3-7h	0	Rarely	Seeds & Pelletss	1	0	0	1	1	0
1577	Female	40-49	1	1	3	Barred Parakeet	Bolborhynchus lineola	Female	Adult	0	Pet_store/breeder	Hand-rearing_by_owners	1	0	Not let outside	<8h	0	3-7h	0	Weekly	Pellets	1	0	0	0	0	1
1578	Female	40-49	0	0	1	Barred Parakeet	Bolborhynchus lineola	Male	Young Adult	0	Pet_store/breeder	Hand-rearing_by_pet_store_or_breeder	1	1	<2h	8-12h	1	7-11h	1	Rarely	Seeds & Pelletss	1	0	0	1	0	0
1579	Female	40-49	1	0	2	Peach-faced Lovebird	Agapornis roseicollis	Male	Adult	0	Bred_at_home	Hand-rearing_by_owners	1	0	<2h	8-12h	0	>11h	0	Weekly	Seeds & Pelletss	1	0	1	1	0	0
1580	Female	≥50	0	0	1	Peach-faced Lovebird	Agapornis roseicollis	Male	Young Adult	0	Bred_at_home	Hand-rearing_by_owners	1	0	<2h	<8h	0	3-7h	0	Daily	Seeds & Pelletss	1	0	0	1	0	1
1581	Female	40-49	1	0	2	Peach-faced Lovebird	Agapornis roseicollis	Male	Adult	0	Bred_at_home	Hand-rearing_by_owners	1	0	<2h	8-12h	0	>11h	0	Weekly	Seeds & Pelletss	0	0	1	1	0	0
1582	Female	≥50	1	1	4	Peach-faced Lovebird	Agapornis roseicollis	Male	Young Adult	0	Pet_store/breeder	Hand-rearing_by_owners	1	0	<2h	>12h	1	3-7h	0	Weekly	Seeds	1	0	0	1	0	0
1583	Female	≥50	0	0	1	Cockatiel	Nymphicus hollandicus	Male	Adult	0	Bred_at_home	Hand-rearing_by_pet_store_or_breeder	1	0	<2h	<8h	1	>11h	0	Rarely	Seeds & Pelletss	1	0	0	0	0	1
1584	Female	≥50	1	1	3	Budgerigar	Melopsittacus undulatus	Male	Young Adult	0	Pet_store/breeder	Hand-rearing_by_owners	1	0	≥2h	8-12h	1	3-7h	1	Rarely	Seeds & Pelletss	1	0	0	1	0	0
1585	Female	≥50	1	0	2	Peach-faced Lovebird	Agapornis roseicollis	Male	Adult	0	Bred_at_home	Parent-rearing	1	0	<2h	8-12h	1	<3h	0	Weekly	Seeds & Pelletss	1	0	0	1	0	0
1586	Female	40-49	1	0	2	Peach-faced Lovebird	Agapornis roseicollis	Female	Adult	0	Bred_at_home	Hand-rearing_by_owners	1	0	<2h	8-12h	0	>11h	0	Weekly	Pellets	1	0	0	1	0	0
1587	Female	≥50	1	1	3	Barred Parakeet	Bolborhynchus lineola	Male	Juvenile/adolescent	0	Pet_store/breeder	Hand-rearing_by_owners	1	0	≥2h	8-12h	1	3-7h	1	Rarely	Seeds & Pelletss	0	0	0	0	0	0
1588	Female	40-49	1	0	2	Peach-faced Lovebird	Agapornis roseicollis	Female	Adult	0	Adopted	Hand-rearing_by_owners	1	0	<2h	8-12h	0	>11h	0	Weekly	Seeds & Pelletss	1	0	0	0	0	0
1589	Female	≥50	0	0	1	Timneh parrot	Psittacus erithacus timneh	Female	Adult	0	Pet_store/breeder	Hand-rearing_by_pet_store_or_breeder	1	0	<2h	>12h	1	<3h	0	Weekly	Seeds & Pelletss	1	1	1	1	0	1
1590	Female	18-39	1	0	2	Cockatiel	Nymphicus hollandicus	Female	Juvenile/adolescent	0	Pet_store/breeder	Hand-rearing_by_pet_store_or_breeder	1	0	≥2h	<8h	1	7-11h	0	Weekly	Seeds	1	1	0	1	0	1
1591	Female	≥50	0	0	3	Budgerigar	Melopsittacus undulatus	Female	Young Adult	0	Pet_store/breeder	Hand-rearing_by_owners	1	1	≥2h	8-12h	1	3-7h	0	Weekly	Seeds	1	0	0	1	0	0
1592	Female	40-49	1	0	2	Peach-faced Lovebird	Agapornis roseicollis	Female	Adult	0	Bred_at_home	Hand-rearing_by_owners	1	0	<2h	8-12h	0	>11h	0	Weekly	Pellets	1	0	0	0	1	0
1593	Female	≥50	0	0	1	Cockatiel	Nymphicus hollandicus	Female	Adult	0	Pet_store/breeder	Hand-rearing_by_owners	1	0	<2h	>12h	1	<3h	0	Weekly	Seeds & Pelletss	1	0	0	1	0	0
1594	Female	40-49	1	1	3	Budgerigar	Melopsittacus undulatus	Female	Young Adult	0	Pet_store/breeder	Hand-rearing_by_pet_store_or_breeder	1	0	<2h	>12h	1	3-7h	0	Weekly	Pellets	1	0	0	0	1	0
1595	Female	≥50	0	0	3	Budgerigar	Melopsittacus undulatus	Male	Young Adult	0	Pet_store/breeder	Hand-rearing_by_pet_store_or_breeder	1	0	≥2h	8-12h	1	3-7h	0	Rarely	Seeds	1	0	0	1	0	0
1596	Female	40-49	1	1	4	Cockatiel	Nymphicus hollandicus	Male	Young Adult	0	Pet_store/breeder	Hand-rearing_by_owners	1	0	<2h	8-12h	1	3-7h	0	Rarely	Seeds & Pelletss	0	0	0	1	0	1
1597	Female	18-39	0	0	1	Budgerigar	Melopsittacus undulatus	Male	Adult	0	Pet_store/breeder	Hand-rearing_by_owners	1	0	<2h	<8h	1	7-11h	0	Weekly	Seeds & Pelletss	1	0	0	1	0	0
1598	Female	40-49	1	0	2	Budgerigar	Melopsittacus undulatus	Male	Juvenile/adolescent	0	Pet_store/breeder	Hand-rearing_by_owners	1	0	<2h	8-12h	1	7-11h	1	Rarely	Seeds	0	1	0	1	0	0
1599	Female	18-39	0	0	1	Budgerigar	Melopsittacus undulatus	Male	Young Adult	0	Pet_store/breeder	Hand-rearing_by_owners	1	0	<2h	<8h	1	7-11h	0	Rarely	Seeds	1	0	0	1	0	0
1600	Female	40-49	0	1	2	Budgerigar	Melopsittacus undulatus	Male	Young Adult	0	Pet_store/breeder	Hand-rearing_by_owners	1	0	≥2h	<8h	1	3-7h	0	Rarely	Seeds	1	1	0	1	0	0
1601	Female	≥50	1	1	4	Budgerigar	Melopsittacus undulatus	Female	Young Adult	0	Pet_store/breeder	Hand-rearing_by_pet_store_or_breeder	1	0	<2h	<8h	1	3-7h	1	Rarely	Seeds	1	0	0	0	0	0
1602	Female	40-49	0	0	1	Peach-faced Lovebird	Agapornis roseicollis	Male	Adult	0	Pet_store/breeder	Hand-rearing_by_pet_store_or_breeder	1	0	<2h	8-12h	1	7-11h	1	Weekly	Seeds & Pelletss	1	0	0	0	0	0
1603	Female	40-49	1	0	2	Cockatiel	Nymphicus hollandicus	Male	Young Adult	0	Pet_store/breeder	Hand-rearing_by_owners	1	0	≥2h	8-12h	1	>11h	0	Rarely	Seeds	1	1	0	1	0	1
1604	Female	40-49	1	0	2	Peach-faced Lovebird	Agapornis roseicollis	Female	Adult	0	Pet_store/breeder	Hand-rearing_by_owners	1	0	<2h	8-12h	1	7-11h	0	Weekly	Pellets	0	0	0	1	0	0
1605	Female	40-49	0	0	1	Peach-faced Lovebird	Agapornis roseicollis	Female	Young Adult	0	Pet_store/breeder	Hand-rearing_by_pet_store_or_breeder	1	0	<2h	8-12h	1	7-11h	1	Weekly	Seeds & Pelletss	1	0	0	1	0	0
1606	Female	40-49	1	1	4	Budgerigar	Melopsittacus undulatus	Female	Young Adult	0	Pet_store/breeder	Hand-rearing_by_pet_store_or_breeder	1	0	<2h	8-12h	1	7-11h	0	Daily	Seeds	1	0	0	1	0	0
1607	Female	40-49	1	0	2	Peach-faced Lovebird	Agapornis roseicollis	Female	Adult	0	Bred_at_home	Hand-rearing_by_owners	1	0	<2h	8-12h	0	>11h	0	Weekly	Pellets	1	0	0	1	0	0
1608	Female	40-49	0	0	1	Peach-faced Lovebird	Agapornis roseicollis	Female	Young Adult	0	Pet_store/breeder	Hand-rearing_by_pet_store_or_breeder	1	0	<2h	8-12h	1	7-11h	1	Weekly	Seeds & Pelletss	1	0	0	0	0	0
1609	Female	40-49	1	1	4	Budgerigar	Melopsittacus undulatus	Female	Adult	0	Adopted	Parent-rearing	1	0	<2h	8-12h	1	7-11h	0	Rarely	Seeds	1	0	0	0	0	0
1610	Female	40-49	1	0	2	Little corella	Cacatua sanguinea	Male	Adult	0	Adopted	Hand-rearing_by_pet_store_or_breeder	1	0	≥2h	<8h	0	>11h	0	Weekly	Seeds & Pelletss	1	1	0	0	1	0
1611	Female	40-49	0	0	1	Peach-faced Lovebird	Agapornis roseicollis	Male	Young Adult	0	Bred_at_home	Parent-rearing	1	0	<2h	8-12h	1	7-11h	1	Weekly	Seeds & Pelletss	1	0	0	0	0	0
1612	Female	40-49	1	0	2	Peach-faced Lovebird	Agapornis roseicollis	Male	Young Adult	0	Pet_store/breeder	Hand-rearing_by_owners	1	0	<2h	8-12h	0	>11h	0	Weekly	Seeds & Pelletss	1	0	0	1	0	0
1613	Female	40-49	1	1	4	Peach-faced Lovebird	Agapornis roseicollis	Male	Juvenile/adolescent	0	Pet_store/breeder	Hand-rearing_by_pet_store_or_breeder	1	0	<2h	8-12h	1	3-7h	0	Weekly	Seeds & Pelletss	1	0	0	1	0	1
1614	Female	40-49	1	0	2	Budgerigar	Melopsittacus undulatus	Male	Young Adult	0	Pet_store/breeder	Hand-rearing_by_owners	1	0	≥2h	<8h	1	7-11h	0	Rarely	Seeds	1	0	0	1	0	0
1615	Female	≥50	1	0	2	Budgerigar	Melopsittacus undulatus	Male	Adult	0	Pet_store/breeder	Hand-rearing_by_owners	1	1	≥2h	<8h	1	3-7h	0	Weekly	Seeds	0	0	0	1	0	0
1616	Female	40-49	0	0	1	Peach-faced Lovebird	Agapornis roseicollis	Female	Young Adult	0	Bred_at_home	Parent-rearing	1	0	<2h	8-12h	1	7-11h	1	Weekly	Seeds & Pelletss	1	0	0	0	0	0
1617	Female	≥50	1	1	3	Cockatiel	Nymphicus hollandicus	Male	Young Adult	0	Pet_store/breeder	Hand-rearing_by_pet_store_or_breeder	1	1	<2h	>12h	0	>11h	0	Rarely	Seeds	1	0	0	1	0	0
1618	Female	40-49	1	0	2	Peach-faced Lovebird	Agapornis roseicollis	Male	Young Adult	0	Bred_at_home	Hand-rearing_by_owners	1	0	<2h	8-12h	0	>11h	0	Weekly	Seeds & Pelletss	1	0	0	1	0	0
1619	Female	≥50	1	1	3	Cockatiel	Nymphicus hollandicus	Female	Young Adult	0	Pet_store/breeder	Hand-rearing_by_pet_store_or_breeder	1	0	<2h	>12h	0	>11h	0	Rarely	Seeds	1	0	0	0	0	0
1620	Female	≥50	1	1	3	Peach-faced Lovebird	Agapornis roseicollis	Male	Adult	0	Pet_store/breeder	Hand-rearing_by_pet_store_or_breeder	1	1	<2h	<8h	1	<3h	0	Daily	Seeds & Pelletss	1	0	0	0	0	0
1621	Female	40-49	0	0	1	Peach-faced Lovebird	Agapornis roseicollis	Female	Young Adult	0	Bred_at_home	Parent-rearing	1	0	<2h	8-12h	1	7-11h	1	Weekly	Seeds & Pelletss	1	0	0	1	0	0
1622	Female	40-49	0	0	1	Peach-faced Lovebird	Agapornis roseicollis	Male	Young Adult	0	Pet_store/breeder	Parent-rearing	1	0	<2h	8-12h	1	7-11h	1	Weekly	Seeds & Pelletss	1	0	0	0	0	0
1623	Female	40-49	0	0	1	Peach-faced Lovebird	Agapornis roseicollis	Male	Young Adult	0	Bred_at_home	Parent-rearing	1	0	<2h	8-12h	1	7-11h	1	Weekly	Seeds & Pelletss	1	0	0	0	0	0
1624	Female	40-49	1	0	2	Little corella	Cacatua sanguinea	Male	Young Adult	0	Pet_store/breeder	Hand-rearing_by_owners	1	0	<2h	<8h	0	<3h	1	Rarely	Pellets	1	0	0	0	0	0
1625	Female	≥50	1	0	2	Cockatiel	Nymphicus hollandicus	Female	Adult	0	Pet_store/breeder	Hand-rearing_by_pet_store_or_breeder	1	0	<2h	8-12h	0	>11h	0	Rarely	Seeds	1	0	0	0	0	0
1626	Female	40-49	0	0	1	Peach-faced Lovebird	Agapornis roseicollis	Female	Young Adult	0	Bred_at_home	Parent-rearing	1	0	<2h	8-12h	1	7-11h	1	Weekly	Seeds & Pelletss	1	0	0	0	0	0
1627	Female	40-49	0	0	2	Peach-faced Lovebird	Agapornis roseicollis	Female	Adult	0	Pet_store/breeder	Hand-rearing_by_pet_store_or_breeder	1	0	<2h	8-12h	1	7-11h	0	Weekly	Seeds & Pelletss	1	0	0	1	1	1
1628	Female	18-39	1	0	2	Green-cheeked parakeet	Pyrrhura molinae	Female	Juvenile/adolescent	0	Pet_store/breeder	Hand-rearing_by_owners	1	0	<2h	8-12h	1	3-7h	0	Weekly	Seeds & Pelletss	1	0	0	0	1	0
1629	Female	40-49	1	0	2	Peach-faced Lovebird	Agapornis roseicollis	Female	Adult	0	Pet_store/breeder	Hand-rearing_by_owners	1	0	Not let outside	<8h	0	<3h	0	Rarely	Pellets	0	0	1	1	0	0
1630	Female	40-49	1	0	2	Budgerigar	Melopsittacus undulatus	Female	Adult	0	Bred_at_home	Parent-rearing	1	0	<2h	>12h	1	3-7h	0	Rarely	Seeds	1	0	1	1	0	0
1631	Female	40-49	0	0	1	Peach-faced Lovebird	Agapornis roseicollis	Female	Juvenile/adolescent	0	Pet_store/breeder	Parent-rearing	1	0	<2h	8-12h	1	7-11h	1	Weekly	Seeds & Pelletss	1	0	0	1	0	0
1632	Female	40-49	1	1	3	Cockatiel	Nymphicus hollandicus	Female	Young Adult	0	Pet_store/breeder	Hand-rearing_by_pet_store_or_breeder	1	1	<2h	8-12h	1	>11h	0	Weekly	Seeds & Pelletss	1	0	0	1	1	1
1633	Female	40-49	0	0	1	Peach-faced Lovebird	Agapornis roseicollis	Male	Juvenile/adolescent	0	Pet_store/breeder	Parent-rearing	1	0	<2h	8-12h	1	7-11h	1	Weekly	Seeds & Pelletss	1	0	0	1	0	0
1634	Female	18-39	1	0	2	Green-cheeked parakeet	Pyrrhura molinae	Male	Juvenile/adolescent	0	Pet_store/breeder	Hand-rearing_by_owners	1	0	<2h	8-12h	1	3-7h	0	Rarely	Seeds & Pelletss	1	0	0	0	0	0
1635	Female	40-49	0	0	1	Budgerigar	Melopsittacus undulatus	Female	Adult	0	Pet_store/breeder	Hand-rearing_by_pet_store_or_breeder	1	0	<2h	8-12h	1	>11h	0	Weekly	Pellets	1	1	0	0	0	0
1636	Female	40-49	1	1	4	Budgerigar	Melopsittacus undulatus	Male	Young Adult	0	Pet_store/breeder	Hand-rearing_by_pet_store_or_breeder	0	0	≥2h	>12h	1	<3h	1	Weekly	Seeds & Pelletss	1	0	0	1	0	0
1637	Female	18-39	0	1	3	Peach-faced Lovebird	Agapornis roseicollis	Female	Young Adult	0	Pet_store/breeder	Hand-rearing_by_pet_store_or_breeder	1	1	<2h	<8h	0	7-11h	0	Daily	Pellets	1	0	0	1	0	0
1638	Female	18-39	0	0	1	Peach-faced Lovebird	Agapornis roseicollis	Female	Young Adult	0	Pet_store/breeder	Hand-rearing_by_pet_store_or_breeder	1	0	<2h	<8h	1	>11h	0	Weekly	Seeds & Pelletss	1	0	0	1	1	0
1639	Female	40-49	0	0	1	Budgerigar	Melopsittacus undulatus	Female	Young Adult	0	Pet_store/breeder	Hand-rearing_by_owners	1	1	≥2h	8-12h	1	3-7h	0	Weekly	Seeds & Pelletss	1	0	0	1	0	0
1640	Female	40-49	0	0	1	Budgerigar	Melopsittacus undulatus	Male	Young Adult	0	Pet_store/breeder	Hand-rearing_by_owners	1	0	≥2h	8-12h	1	3-7h	0	Weekly	Seeds & Pelletss	1	0	0	1	0	0
1641	Male	18-39	1	0	2	Cockatiel	Nymphicus hollandicus	Female	Young Adult	0	Pet_store/breeder	Hand-rearing_by_pet_store_or_breeder	1	0	<2h	>12h	1	<3h	1	Rarely	Seeds & Pelletss	1	0	0	1	0	0
1642	Female	40-49	1	0	2	Peach-faced Lovebird	Agapornis roseicollis	Female	Adult	0	Bred_at_home	Hand-rearing_by_owners	1	0	<2h	<8h	1	<3h	0	Daily	Seeds & Pelletss	0	0	1	1	1	0
1643	Female	40-49	0	0	1	Budgerigar	Melopsittacus undulatus	Female	Adult	0	Pet_store/breeder	Hand-rearing_by_pet_store_or_breeder	1	0	<2h	<8h	1	>11h	0	Rarely	Seeds	1	0	0	1	1	0
1644	Female	40-49	0	1	3	Peach-faced Lovebird	Agapornis roseicollis	Female	Young Adult	0	Pet_store/breeder	Hand-rearing_by_owners	1	0	<2h	<8h	1	3-7h	0	Weekly	Seeds & Pelletss	1	0	0	1	0	0
1645	Female	40-49	0	0	3	Barred Parakeet	Bolborhynchus lineola	Female	Young Adult	1	Pet_store/breeder	Hand-rearing_by_pet_store_or_breeder	1	0	<2h	8-12h	1	<3h	1	Weekly	Pellets	1	0	0	0	0	0
1646	Female	40-49	1	1	4	Cockatiel	Nymphicus hollandicus	Female	Young Adult	0	Pet_store/breeder	Hand-rearing_by_owners	1	0	<2h	8-12h	1	3-7h	0	Weekly	Seeds & Pelletss	1	0	0	0	0	1
1647	Female	18-39	0	0	4	Peach-faced Lovebird	Agapornis roseicollis	Female	Adult	0	Pet_store/breeder	Hand-rearing_by_owners	0	0	<2h	8-12h	1	3-7h	0	Weekly	Seeds	0	0	0	1	0	0
1648	Female	40-49	0	0	1	Budgerigar	Melopsittacus undulatus	Male	Young Adult	0	Pet_store/breeder	Hand-rearing_by_pet_store_or_breeder	1	1	<2h	<8h	1	>11h	0	Rarely	Seeds	1	0	0	1	0	0
1649	Female	18-39	0	0	3	Budgerigar	Melopsittacus undulatus	Female	Adult	0	Bred_at_home	Hand-rearing_by_owners	1	0	Not let outside	8-12h	0	3-7h	0	Weekly	Seeds & Pelletss	1	0	0	0	0	0
1650	Female	18-39	1	0	2	Cockatiel	Nymphicus hollandicus	Male	Young Adult	0	Adopted	Hand-rearing_by_owners	1	0	≥2h	8-12h	1	<3h	0	Rarely	Seeds	1	0	0	0	0	1
1651	Female	18-39	1	0	2	Green-cheeked parakeet	Pyrrhura molinae	Male	Juvenile/adolescent	0	Pet_store/breeder	Hand-rearing_by_pet_store_or_breeder	1	0	<2h	8-12h	1	>11h	0	Weekly	Seeds & Pelletss	0	0	0	1	0	1
1652	Female	40-49	1	0	2	Budgerigar	Melopsittacus undulatus	Male	Young Adult	0	Pet_store/breeder	Hand-rearing_by_owners	1	0	<2h	>12h	1	7-11h	0	Weekly	Seeds & Pelletss	1	0	0	1	0	1
1653	Female	18-39	1	1	3	Cockatiel	Nymphicus hollandicus	Male	Young Adult	0	Pet_store/breeder	Hand-rearing_by_pet_store_or_breeder	1	0	<2h	8-12h	1	7-11h	0	Rarely	Seeds & Pelletss	1	0	0	0	0	1
1654	Female	40-49	1	0	2	Green-cheeked parakeet	Pyrrhura molinae	Male	Young Adult	0	Pet_store/breeder	Hand-rearing_by_owners	1	1	Not let outside	8-12h	1	7-11h	1	Weekly	Pellets	1	0	0	0	0	0
1655	Female	18-39	0	0	4	Budgerigar	Melopsittacus undulatus	Male	Adult	0	Pet_store/breeder	Hand-rearing_by_owners	1	1	<2h	8-12h	1	3-7h	0	Rarely	Seeds	1	0	0	0	1	0
1656	Female	18-39	0	0	3	Cockatiel	Nymphicus hollandicus	Male	Young Adult	0	Pet_store/breeder	Hand-rearing_by_pet_store_or_breeder	1	0	Not let outside	>12h	1	>11h	0	Rarely	Pellets	0	0	0	0	0	0
1657	Female	≥50	0	0	1	Budgerigar	Melopsittacus undulatus	Female	Young Adult	0	Pet_store/breeder	Hand-rearing_by_owners	1	0	<2h	>12h	1	>11h	0	Weekly	Seeds	1	0	0	1	0	0
1658	Female	≥50	1	1	3	Peach-faced Lovebird	Agapornis roseicollis	Male	Young Adult	0	Pet_store/breeder	Hand-rearing_by_owners	1	0	<2h	>12h	1	7-11h	0	Rarely	Seeds & Pelletss	0	0	0	1	0	0
1659	Female	≥50	1	1	4	Cockatiel	Nymphicus hollandicus	Male	Young Adult	0	Pet_store/breeder	Hand-rearing_by_pet_store_or_breeder	1	0	<2h	8-12h	1	3-7h	0	Rarely	Pellets	0	0	0	1	0	0
1660	Female	40-49	0	0	1	Tanimbar corella	Cacatua goffiniana	Female	Juvenile/adolescent	1	Pet_store/breeder	Hand-rearing_by_owners	1	0	<2h	8-12h	0	7-11h	0	Weekly	Seeds & Pelletss	1	1	0	0	0	0
1661	Female	≥50	1	1	3	Budgerigar	Melopsittacus undulatus	Female	Juvenile/adolescent	1	Adopted	Hand-rearing_by_pet_store_or_breeder	1	0	≥2h	>12h	0	7-11h	1	Weekly	Seeds & Pelletss	1	0	0	0	0	0
1662	Female	18-39	0	0	4	Red-vented cockatoo	Cacatua haematuropygia	Male	Juvenile/adolescent	1	Pet_store/breeder	Hand-rearing_by_pet_store_or_breeder	1	0	≥2h	8-12h	0	7-11h	0	Weekly	Seeds & Pelletss	0	1	0	0	0	1
1663	Female	40-49	1	0	2	Cockatiel	Nymphicus hollandicus	Male	Adult	0	Pet_store/breeder	Hand-rearing_by_owners	1	1	<2h	8-12h	0	3-7h	0	Rarely	Seeds & Pelletss	1	0	0	1	0	0
1664	Female	40-49	1	0	2	Cockatiel	Nymphicus hollandicus	Male	Adult	0	Pet_store/breeder	Hand-rearing_by_owners	1	1	<2h	8-12h	0	3-7h	0	Rarely	Seeds & Pelletss	1	0	0	0	0	0
1665	Female	≥50	1	0	2	Red-vented cockatoo	Cacatua haematuropygia	Female	Adult	0	Pet_store/breeder	Hand-rearing_by_pet_store_or_breeder	1	0	<2h	>12h	0	>11h	0	Rarely	Seeds & Pelletss	1	1	1	1	0	0
1666	Female	≥50	1	0	2	Lesser sulphur-crested cockatoo	Cacatua sulphurea	Female	Adult	0	Pet_store/breeder	Hand-rearing_by_owners	1	0	<2h	>12h	0	>11h	0	Rarely	Seeds & Pelletss	1	1	0	1	0	0
1667	Female	≥50	1	1	3	Cockatiel	Nymphicus hollandicus	Male	Juvenile/adolescent	0	Pet_store/breeder	Hand-rearing_by_pet_store_or_breeder	1	0	<2h	8-12h	1	3-7h	0	Rarely	Seeds	1	0	0	0	0	1
1668	Female	40-49	0	0	3	Peach-faced Lovebird	Agapornis roseicollis	Male	Adult	0	Bred_at_home	Hand-rearing_by_owners	1	0	<2h	8-12h	0	7-11h	0	Rarely	Seeds	1	0	0	1	0	0
1669	Male	≥50	1	1	3	Budgerigar	Melopsittacus undulatus	Female	Young Adult	0	Pet_store/breeder	Hand-rearing_by_owners	1	1	≥2h	>12h	1	>11h	1	Daily	Seeds & Pelletss	1	0	0	0	0	0
1670	Female	≥50	1	1	3	Cockatiel	Nymphicus hollandicus	Male	Juvenile/adolescent	1	Bred_at_home	Parent-rearing	1	0	≥2h	>12h	1	7-11h	0	Rarely	Seeds	1	0	0	0	0	1
1671	Female	40-49	1	0	2	Peach-faced Lovebird	Agapornis roseicollis	Female	Young Adult	0	Adopted	Hand-rearing_by_owners	1	0	<2h	>12h	1	3-7h	1	Weekly	Seeds & Pelletss	1	0	1	0	0	0
1672	Female	40-49	1	0	2	Cockatiel	Nymphicus hollandicus	Male	Adult	0	Pet_store/breeder	Hand-rearing_by_owners	1	0	≥2h	<8h	1	7-11h	0	Weekly	Seeds & Pelletss	1	1	0	1	0	0
1673	Female	≥50	1	0	1	Budgerigar	Melopsittacus undulatus	Male	Young Adult	0	Pet_store/breeder	Hand-rearing_by_owners	0	0	≥2h	8-12h	1	7-11h	0	Weekly	Seeds	1	0	0	1	0	0
1674	Female	40-49	1	1	4	Green-cheeked parakeet	Pyrrhura molinae	Male	Adult	0	Pet_store/breeder	Hand-rearing_by_owners	1	0	<2h	8-12h	1	7-11h	0	Weekly	Seeds & Pelletss	1	0	1	1	0	1
1675	Female	18-39	0	0	4	Budgerigar	Melopsittacus undulatus	Female	Young Adult	0	Pet_store/breeder	Hand-rearing_by_owners	1	0	<2h	>12h	1	3-7h	0	Rarely	Pellets	1	0	0	1	0	0
1676	Female	≥50	1	0	2	Peach-faced Lovebird	Agapornis roseicollis	Female	Adult	0	Pet_store/breeder	Hand-rearing_by_pet_store_or_breeder	1	0	<2h	8-12h	1	7-11h	0	Weekly	Pellets	1	0	0	1	0	0
1677	Female	40-49	1	0	3	Budgerigar	Melopsittacus undulatus	Female	Adult	0	Bred_at_home	Parent-rearing	1	1	<2h	8-12h	1	<3h	0	Weekly	Seeds	1	1	0	1	0	0
1678	Female	≥50	1	0	2	Peach-faced Lovebird	Agapornis roseicollis	Male	Young Adult	0	Bred_at_home	Hand-rearing_by_owners	1	0	<2h	8-12h	1	7-11h	0	Weekly	Pellets	1	0	0	1	1	0
1679	Female	≥50	1	0	2	Peach-faced Lovebird	Agapornis roseicollis	Female	Young Adult	0	Pet_store/breeder	Hand-rearing_by_pet_store_or_breeder	1	0	<2h	8-12h	1	7-11h	0	Weekly	Pellets	1	0	0	1	0	0
1680	Female	40-49	0	0	2	Budgerigar	Melopsittacus undulatus	Male	Young Adult	0	Pet_store/breeder	Hand-rearing_by_owners	1	1	<2h	8-12h	1	3-7h	0	Weekly	Seeds & Pelletss	0	1	0	1	0	0
1681	Female	40-49	0	0	1	Peach-faced Lovebird	Agapornis roseicollis	Male	Young Adult	0	Pet_store/breeder	Hand-rearing_by_pet_store_or_breeder	1	0	<2h	8-12h	1	>11h	0	Weekly	Seeds & Pelletss	1	0	1	1	0	1
1682	Female	40-49	1	1	4	Cockatiel	Nymphicus hollandicus	Female	Juvenile/adolescent	0	Pet_store/breeder	Hand-rearing_by_pet_store_or_breeder	1	0	<2h	8-12h	1	3-7h	0	Rarely	Seeds & Pelletss	0	0	0	1	0	0
1683	Female	≥50	1	1	2	Pacific parrotlet	Forpus coelestis	Female	Juvenile/adolescent	0	Pet_store/breeder	Hand-rearing_by_owners	1	0	≥2h	8-12h	1	3-7h	0	Daily	Seeds & Pelletss	1	0	0	0	0	0
1684	Female	≥50	1	1	4	Peach-faced Lovebird	Agapornis roseicollis	Male	Juvenile/adolescent	0	Pet_store/breeder	Hand-rearing_by_pet_store_or_breeder	1	0	<2h	8-12h	1	3-7h	0	Rarely	Seeds & Pelletss	1	0	0	1	0	0
1685	Female	≥50	1	1	4	Cockatiel	Nymphicus hollandicus	Female	Young Adult	0	Pet_store/breeder	Hand-rearing_by_pet_store_or_breeder	1	0	≥2h	8-12h	0	3-7h	0	Weekly	Seeds & Pelletss	1	1	0	1	0	1
1686	Female	18-39	0	0	2	Peach-faced Lovebird	Agapornis roseicollis	Female	Young Adult	0	Pet_store/breeder	Hand-rearing_by_owners	1	0	<2h	8-12h	0	7-11h	0	Weekly	Seeds & Pelletss	0	0	0	1	0	0
1687	Female	≥50	1	1	2	Budgerigar	Melopsittacus undulatus	Male	Young Adult	0	Pet_store/breeder	Hand-rearing_by_owners	1	0	≥2h	>12h	0	<3h	0	Weekly	Seeds	1	0	0	1	0	1
1688	Female	40-49	1	0	2	Green-cheeked parakeet	Pyrrhura molinae	Male	Adult	0	Pet_store/breeder	Hand-rearing_by_pet_store_or_breeder	1	0	<2h	8-12h	1	3-7h	0	Weekly	Seeds & Pelletss	1	0	1	0	0	1
1689	Female	≥50	0	0	1	Cockatiel	Nymphicus hollandicus	Male	Young Adult	0	Pet_store/breeder	Hand-rearing_by_pet_store_or_breeder	1	1	<2h	8-12h	1	7-11h	0	Rarely	Seeds & Pelletss	1	0	1	1	0	1
1690	Female	≥50	1	0	2	Cockatiel	Nymphicus hollandicus	Male	Adult	0	Pet_store/breeder	Hand-rearing_by_owners	1	0	<2h	8-12h	0	7-11h	1	Weekly	Pellets	0	0	0	1	0	0
1691	Female	18-39	1	0	2	Lesser sulphur-crested cockatoo	Cacatua sulphurea	Female	Juvenile/adolescent	1	Pet_store/breeder	Hand-rearing_by_pet_store_or_breeder	1	0	<2h	8-12h	1	>11h	0	Rarely	Seeds & Pelletss	1	0	0	0	0	0
1692	Female	40-49	1	0	2	Peach-faced Lovebird	Agapornis roseicollis	Female	Juvenile/adolescent	0	Pet_store/breeder	Hand-rearing_by_owners	1	0	<2h	8-12h	1	3-7h	0	Weekly	Seeds & Pelletss	0	0	0	1	0	0
1693	Female	18-39	1	0	2	Cockatiel	Nymphicus hollandicus	Female	Juvenile/adolescent	0	Pet_store/breeder	Hand-rearing_by_pet_store_or_breeder	0	0	<2h	8-12h	0	7-11h	1	Weekly	Seeds & Pelletss	1	0	0	0	0	1
1694	Female	≥50	1	1	4	Budgerigar	Melopsittacus undulatus	Male	Young Adult	1	Pet_store/breeder	Hand-rearing_by_pet_store_or_breeder	1	1	<2h	>12h	0	3-7h	1	Rarely	Seeds & Pelletss	1	1	0	0	0	0
1695	Female	≥50	1	1	3	Budgerigar	Melopsittacus undulatus	Female	Young Adult	0	Pet_store/breeder	Hand-rearing_by_pet_store_or_breeder	1	0	<2h	>12h	1	3-7h	1	Weekly	Seeds & Pelletss	1	0	0	1	0	1
1696	Female	18-39	0	0	1	Cockatiel	Nymphicus hollandicus	Female	Young Adult	0	Pet_store/breeder	Hand-rearing_by_pet_store_or_breeder	1	1	<2h	<8h	1	7-11h	0	Weekly	Seeds & Pelletss	1	0	0	1	0	1
1697	Female	40-49	0	0	1	Budgerigar	Melopsittacus undulatus	Male	Young Adult	0	Adopted	Hand-rearing_by_owners	1	0	≥2h	>12h	1	7-11h	0	Rarely	Seeds & Pelletss	1	0	0	1	1	0
1698	Female	40-49	0	0	1	Peach-faced Lovebird	Agapornis roseicollis	Female	Young Adult	1	Pet_store/breeder	Hand-rearing_by_pet_store_or_breeder	1	0	<2h	8-12h	0	>11h	0	Daily	Seeds & Pelletss	0	0	0	1	0	0
1699	Female	40-49	1	0	2	Peach-faced Lovebird	Agapornis roseicollis	Female	Young Adult	0	Pet_store/breeder	Hand-rearing_by_owners	1	0	<2h	8-12h	1	3-7h	0	Weekly	Seeds & Pelletss	0	0	0	1	0	0
1700	Female	40-49	1	1	4	Budgerigar	Melopsittacus undulatus	Male	Adult	0	Bred_at_home	Parent-rearing	1	0	Not let outside	8-12h	1	3-7h	0	Rarely	Seeds & Pelletss	0	0	0	0	0	0
1701	Male	≥50	0	0	1	Lesser sulphur-crested cockatoo	Cacatua sulphurea	Female	Adult	0	Pet_store/breeder	Hand-rearing_by_owners	1	0	Not let outside	<8h	1	>11h	1	Weekly	Pellets	0	0	0	0	0	1
1702	Female	18-39	0	0	3	Budgerigar	Melopsittacus undulatus	Male	Young Adult	0	Pet_store/breeder	Hand-rearing_by_pet_store_or_breeder	1	0	<2h	<8h	0	<3h	0	Rarely	Seeds & Pelletss	1	0	0	1	1	0
1703	Female	18-39	0	0	3	Budgerigar	Melopsittacus undulatus	Male	Adult	0	Pet_store/breeder	Hand-rearing_by_pet_store_or_breeder	1	0	<2h	8-12h	0	7-11h	0	Rarely	Seeds & Pelletss	1	1	0	1	0	0
1704	Female	≥50	1	0	2	Budgerigar	Melopsittacus undulatus	Male	Juvenile/adolescent	0	Bred_at_home	Hand-rearing_by_owners	1	0	≥2h	>12h	1	<3h	0	Weekly	Seeds	0	0	0	0	0	0
1705	Female	40-49	1	0	2	Peach-faced Lovebird	Agapornis roseicollis	Male	Juvenile/adolescent	0	Pet_store/breeder	Hand-rearing_by_pet_store_or_breeder	1	0	<2h	8-12h	1	3-7h	0	Weekly	Seeds & Pelletss	0	0	0	1	1	0
1706	Female	18-39	1	0	2	Pacific parrotlet	Forpus coelestis	Male	Young Adult	0	Pet_store/breeder	Hand-rearing_by_pet_store_or_breeder	1	0	<2h	8-12h	1	7-11h	1	Rarely	Seeds & Pelletss	0	0	0	1	0	0
1707	Female	18-39	0	0	3	Budgerigar	Melopsittacus undulatus	Male	Young Adult	0	Pet_store/breeder	Hand-rearing_by_owners	1	0	Not let outside	<8h	0	<3h	0	Rarely	Seeds & Pelletss	1	0	0	0	0	0
1708	Female	≥50	1	0	2	Budgerigar	Melopsittacus undulatus	Male	Juvenile/adolescent	0	Bred_at_home	Hand-rearing_by_owners	1	0	≥2h	>12h	1	<3h	0	Weekly	Seeds	0	0	0	0	0	0
1709	Female	40-49	1	0	2	Peach-faced Lovebird	Agapornis roseicollis	Female	Juvenile/adolescent	0	Pet_store/breeder	Hand-rearing_by_owners	1	0	<2h	8-12h	1	3-7h	0	Weekly	Seeds & Pelletss	0	0	0	0	0	0
1710	Female	40-49	1	0	2	Cockatiel	Nymphicus hollandicus	Female	Young Adult	0	Pet_store/breeder	Hand-rearing_by_owners	1	0	<2h	>12h	1	<3h	0	Weekly	Seeds & Pelletss	1	0	0	0	0	0
1711	Female	40-49	0	0	1	Major Mitchell's cockatoo	Lophochroa leadbeateri	Female	Juvenile/adolescent	0	Pet_store/breeder	Hand-rearing_by_owners	1	0	≥2h	>12h	1	7-11h	0	Rarely	Seeds & Pelletss	1	0	0	0	0	0
1712	Female	40-49	1	1	3	Peach-faced Lovebird	Agapornis roseicollis	Male	Juvenile/adolescent	1	Pet_store/breeder	Hand-rearing_by_pet_store_or_breeder	1	0	<2h	8-12h	1	>11h	0	Rarely	Seeds & Pelletss	1	1	0	1	1	0
1713	Female	≥50	1	1	4	Budgerigar	Melopsittacus undulatus	Male	Adult	0	Pet_store/breeder	Hand-rearing_by_owners	0	1	<2h	8-12h	1	3-7h	0	Rarely	Seeds & Pelletss	1	0	0	1	0	0
1714	Female	40-49	1	1	2	Budgerigar	Melopsittacus undulatus	Male	Young Adult	0	Pet_store/breeder	Hand-rearing_by_pet_store_or_breeder	1	0	≥2h	8-12h	0	<3h	0	Weekly	Seeds	1	0	0	1	0	0
1715	Female	40-49	1	1	3	Cockatiel	Nymphicus hollandicus	Male	Adult	0	Adopted	Hand-rearing_by_owners	1	1	≥2h	8-12h	0	3-7h	0	Rarely	Seeds & Pelletss	1	1	0	1	0	0
1716	Female	≥50	1	1	3	Cockatiel	Nymphicus hollandicus	Male	Young Adult	0	Pet_store/breeder	Hand-rearing_by_pet_store_or_breeder	1	0	<2h	8-12h	1	7-11h	0	Weekly	Pellets	1	0	0	0	0	0
1717	Female	40-49	1	0	2	Budgerigar	Melopsittacus undulatus	Male	Adult	0	Pet_store/breeder	Hand-rearing_by_owners	0	0	<2h	>12h	1	<3h	0	Weekly	Seeds & Pelletss	1	0	0	0	0	0
1718	Male	≥50	1	0	2	Green-cheeked parakeet	Pyrrhura molinae	Male	Young Adult	0	Pet_store/breeder	Hand-rearing_by_pet_store_or_breeder	1	0	<2h	>12h	0	>11h	0	Weekly	Seeds & Pelletss	1	0	0	0	0	0
1719	Female	40-49	1	1	4	Major Mitchell's cockatoo	Lophochroa leadbeateri	Female	Juvenile/adolescent	1	Pet_store/breeder	Hand-rearing_by_owners	1	0	≥2h	8-12h	1	3-7h	0	Rarely	Pellets	1	1	0	0	0	0
1720	Female	40-49	1	0	2	Green-cheeked parakeet	Pyrrhura molinae	Female	Adult	0	Pet_store/breeder	Hand-rearing_by_owners	1	Not cage	≥2h	8-12h	0	7-11h	0	Weekly	Seeds & Pelletss	1	0	0	1	0	0
1721	Male	≥50	1	1	4	Budgerigar	Melopsittacus undulatus	Female	Adult	0	Pet_store/breeder	Hand-rearing_by_owners	1	0	<2h	<8h	1	3-7h	1	Rarely	Seeds & Pelletss	1	0	0	1	0	0
1722	Female	≥50	1	0	2	Cockatiel	Nymphicus hollandicus	Male	Juvenile/adolescent	0	Pet_store/breeder	Hand-rearing_by_pet_store_or_breeder	1	0	≥2h	8-12h	1	<3h	1	Rarely	Seeds & Pelletss	1	0	0	1	1	1
1723	Female	40-49	0	0	2	Budgerigar	Melopsittacus undulatus	Male	Adult	0	Pet_store/breeder	Hand-rearing_by_owners	1	0	≥2h	8-12h	1	7-11h	0	Weekly	Seeds & Pelletss	1	1	0	1	0	1
1724	Female	40-49	0	0	4	Green-cheeked parakeet	Pyrrhura molinae	Male	Young Adult	1	Pet_store/breeder	Hand-rearing_by_owners	1	0	<2h	<8h	1	<3h	0	Weekly	Pellets	1	0	0	1	0	0
1725	Female	≥50	1	1	3	Barred Parakeet	Bolborhynchus lineola	Male	Adult	0	Pet_store/breeder	Hand-rearing_by_pet_store_or_breeder	1	0	<2h	8-12h	1	<3h	0	Weekly	Pellets	0	0	0	1	0	0
1726	Male	≥50	0	0	1	Budgerigar	Melopsittacus undulatus	Female	Adult	0	Pet_store/breeder	Hand-rearing_by_pet_store_or_breeder	1	0	Not let outside	<8h	1	7-11h	0	Daily	Seeds & Pelletss	1	0	0	0	0	0
1727	Male	≥50	1	1	4	Budgerigar	Melopsittacus undulatus	Female	Young Adult	0	Pet_store/breeder	Hand-rearing_by_owners	1	0	<2h	<8h	1	3-7h	1	Rarely	Seeds & Pelletss	1	0	0	1	0	0
1728	Female	18-39	0	0	4	Budgerigar	Melopsittacus undulatus	Male	Young Adult	0	Pet_store/breeder	Hand-rearing_by_pet_store_or_breeder	1	0	<2h	<8h	1	3-7h	0	Weekly	Seeds & Pelletss	1	0	0	0	0	0
1729	Female	40-49	1	0	3	Budgerigar	Melopsittacus undulatus	Male	Adult	0	Adopted	Parent-rearing	1	0	Not let outside	>12h	1	7-11h	0	Rarely	Seeds	1	0	0	0	0	0
1730	Male	≥50	1	1	4	Budgerigar	Melopsittacus undulatus	Male	Young Adult	0	Pet_store/breeder	Hand-rearing_by_owners	1	0	<2h	<8h	1	3-7h	1	Rarely	Seeds	1	0	0	1	0	0
1731	Female	40-49	1	1	4	Cockatiel	Nymphicus hollandicus	Male	Juvenile/adolescent	0	Pet_store/breeder	Hand-rearing_by_owners	1	0	<2h	<8h	1	7-11h	0	Rarely	Pellets	1	0	0	0	0	0
1732	Female	40-49	1	0	2	Budgerigar	Melopsittacus undulatus	Female	Adult	0	Pet_store/breeder	Hand-rearing_by_owners	1	1	≥2h	8-12h	0	<3h	0	Weekly	Pellets	1	0	0	0	0	0
1733	Female	40-49	1	1	4	Budgerigar	Melopsittacus undulatus	Female	Adult	0	Pet_store/breeder	Hand-rearing_by_owners	1	0	<2h	>12h	1	3-7h	0	Daily	Seeds & Pelletss	1	0	0	1	1	0
1734	Female	≥50	1	1	3	Budgerigar	Melopsittacus undulatus	Female	Adult	0	Pet_store/breeder	Hand-rearing_by_owners	1	0	≥2h	>12h	1	3-7h	0	Weekly	Seeds	1	0	0	1	1	0
1735	Female	18-39	1	1	4	Cockatiel	Nymphicus hollandicus	Male	Juvenile/adolescent	0	Pet_store/breeder	Hand-rearing_by_pet_store_or_breeder	1	0	<2h	8-12h	1	3-7h	0	Daily	Seeds & Pelletss	1	0	0	1	0	1
1736	Female	≥50	1	1	3	Cockatiel	Nymphicus hollandicus	Female	Young Adult	0	Adopted	Hand-rearing_by_owners	1	0	≥2h	>12h	1	3-7h	0	Weekly	Seeds	1	0	0	0	0	0
1737	Female	≥50	0	0	2	Budgerigar	Melopsittacus undulatus	Male	Adult	0	Pet_store/breeder	Hand-rearing_by_owners	0	1	<2h	8-12h	1	7-11h	0	Weekly	Seeds & Pelletss	0	0	0	1	1	0
1738	Female	40-49	1	0	2	Cockatiel	Nymphicus hollandicus	Male	Juvenile/adolescent	0	Pet_store/breeder	Hand-rearing_by_pet_store_or_breeder	1	0	<2h	>12h	1	<3h	0	Rarely	Seeds & Pelletss	1	0	0	1	0	1
1739	Female	≥50	1	0	2	Peach-faced Lovebird	Agapornis roseicollis	Female	Young Adult	0	Pet_store/breeder	Hand-rearing_by_pet_store_or_breeder	1	0	<2h	>12h	1	7-11h	0	Weekly	Pellets	0	0	0	0	0	0
1740	Female	18-39	1	0	2	Green-cheeked parakeet	Pyrrhura molinae	Male	Juvenile/adolescent	1	Pet_store/breeder	Hand-rearing_by_pet_store_or_breeder	1	0	<2h	<8h	1	3-7h	0	Rarely	Pellets	1	0	0	0	0	0
1741	Female	18-39	0	0	1	Red-tailed black cockatoo	Calyptorhynchus banksii	Male	Juvenile/adolescent	1	Pet_store/breeder	Hand-rearing_by_owners	1	0	≥2h	8-12h	0	3-7h	0	Rarely	Pellets	1	1	0	0	0	1
1742	Female	≥50	0	0	1	Budgerigar	Melopsittacus undulatus	Female	Adult	0	Pet_store/breeder	Hand-rearing_by_pet_store_or_breeder	1	0	<2h	8-12h	1	7-11h	0	Weekly	Seeds	1	0	0	0	1	0
1743	Female	≥50	0	0	1	Budgerigar	Melopsittacus undulatus	Male	Young Adult	0	Pet_store/breeder	Hand-rearing_by_owners	1	0	<2h	8-12h	1	7-11h	0	Weekly	Seeds & Pelletss	1	0	0	1	0	0
1744	Female	40-49	1	0	2	Peach-faced Lovebird	Agapornis roseicollis	Female	Adult	0	Bred_at_home	Hand-rearing_by_pet_store_or_breeder	1	0	Not let outside	>12h	0	<3h	1	Rarely	Pellets	0	0	0	1	0	0
1745	Female	40-49	1	0	2	Barred Parakeet	Bolborhynchus lineola	Male	Adult	0	Pet_store/breeder	Hand-rearing_by_pet_store_or_breeder	1	0	<2h	<8h	1	7-11h	0	Weekly	Seeds	1	0	0	1	0	0
1746	Female	40-49	1	0	2	Peach-faced Lovebird	Agapornis roseicollis	Male	Adult	0	Bred_at_home	Hand-rearing_by_pet_store_or_breeder	1	0	<2h	>12h	0	<3h	1	Weekly	Seeds & Pelletss	1	0	0	1	0	0
1747	Female	40-49	1	0	2	Timneh parrot	Psittacus erithacus timneh	Female	Young Adult	0	Pet_store/breeder	Hand-rearing_by_owners	1	0	<2h	<8h	1	7-11h	0	Rarely	Pellets	1	0	0	0	0	0
1748	Female	40-49	1	0	2	Budgerigar	Melopsittacus undulatus	Female	Adult	0	Pet_store/breeder	Hand-rearing_by_pet_store_or_breeder	1	0	≥2h	<8h	0	3-7h	0	Weekly	Seeds	1	0	0	0	0	0
1749	Female	40-49	1	0	2	Peach-faced Lovebird	Agapornis roseicollis	Female	Adult	0	Pet_store/breeder	Hand-rearing_by_pet_store_or_breeder	1	0	<2h	>12h	0	<3h	1	Weekly	Pellets	1	0	0	0	1	0
1750	Female	40-49	1	0	2	Cockatiel	Nymphicus hollandicus	Male	Adult	0	Pet_store/breeder	Hand-rearing_by_owners	1	0	<2h	8-12h	1	7-11h	0	Rarely	Seeds & Pelletss	1	1	0	0	1	0
1751	Female	≥50	1	0	2	Cockatiel	Nymphicus hollandicus	Male	Adult	0	Pet_store/breeder	Hand-rearing_by_owners	1	0	<2h	8-12h	1	7-11h	0	Rarely	Seeds & Pelletss	1	0	0	0	0	0
1752	Female	40-49	1	0	2	Peach-faced Lovebird	Agapornis roseicollis	Male	Young Adult	0	Pet_store/breeder	Hand-rearing_by_owners	1	0	<2h	>12h	0	<3h	1	Weekly	Pellets	1	0	1	1	1	0
1753	Female	≥50	1	1	3	Green-cheeked parakeet	Pyrrhura molinae	Male	Young Adult	0	Pet_store/breeder	Hand-rearing_by_owners	1	0	<2h	8-12h	1	7-11h	0	Weekly	Seeds & Pelletss	1	0	0	0	0	1
1754	Female	≥50	1	0	2	Cockatiel	Nymphicus hollandicus	Male	Adult	0	Pet_store/breeder	Hand-rearing_by_owners	1	0	<2h	8-12h	1	7-11h	0	Rarely	Seeds & Pelletss	0	0	0	1	0	0
1755	Female	≥50	0	0	1	Peach-faced Lovebird	Agapornis roseicollis	Male	Adult	0	Bred_at_home	Hand-rearing_by_owners	1	0	≥2h	<8h	1	>11h	1	Weekly	Seeds	1	0	0	0	0	0
1756	Female	40-49	1	0	2	Peach-faced Lovebird	Agapornis roseicollis	Male	Young Adult	0	Pet_store/breeder	Hand-rearing_by_pet_store_or_breeder	1	0	<2h	>12h	0	<3h	1	Rarely	Pellets	1	0	0	1	0	0
1757	Female	≥50	1	1	4	Budgerigar	Melopsittacus undulatus	Female	Young Adult	0	Adopted	Hand-rearing_by_owners	1	0	<2h	>12h	1	3-7h	1	Rarely	Seeds & Pelletss	1	0	0	0	0	0
1758	Female	40-49	1	1	3	Cockatiel	Nymphicus hollandicus	Male	Young Adult	0	Bred_at_home	Hand-rearing_by_pet_store_or_breeder	1	0	<2h	8-12h	1	<3h	0	Rarely	Seeds & Pelletss	1	0	0	0	0	0
1759	Female	18-39	1	0	2	Green-cheeked parakeet	Pyrrhura molinae	Male	Young Adult	1	Pet_store/breeder	Hand-rearing_by_pet_store_or_breeder	1	0	<2h	<8h	0	>11h	0	Weekly	Pellets	1	1	0	1	0	0
1760	Female	≥50	0	1	3	Cockatiel	Nymphicus hollandicus	Male	Young Adult	0	Pet_store/breeder	Hand-rearing_by_owners	1	0	<2h	8-12h	1	7-11h	0	Weekly	Pellets	0	0	0	0	0	0
1761	Female	≥50	1	1	4	Cockatiel	Nymphicus hollandicus	Female	Young Adult	0	Pet_store/breeder	Hand-rearing_by_owners	1	0	≥2h	8-12h	1	3-7h	0	Weekly	Seeds	1	0	0	0	0	0
1762	Female	40-49	1	1	3	Cockatiel	Nymphicus hollandicus	Male	Adult	0	Adopted	Hand-rearing_by_owners	1	0	<2h	8-12h	1	<3h	0	Rarely	Seeds & Pelletss	1	0	0	0	0	0
1763	Female	≥50	1	1	3	Cockatiel	Nymphicus hollandicus	Female	Young Adult	0	Pet_store/breeder	Hand-rearing_by_pet_store_or_breeder	1	1	<2h	8-12h	1	7-11h	0	Rarely	Seeds & Pelletss	1	0	0	0	0	0
1764	Female	40-49	0	0	1	Cockatiel	Nymphicus hollandicus	Female	Adult	0	Pet_store/breeder	Hand-rearing_by_pet_store_or_breeder	1	0	≥2h	8-12h	1	3-7h	0	Weekly	Seeds & Pelletss	1	0	0	1	0	1
1765	Female	≥50	0	1	3	Budgerigar	Melopsittacus undulatus	Female	Young Adult	0	Pet_store/breeder	Hand-rearing_by_owners	1	0	<2h	<8h	1	7-11h	0	Weekly	Pellets	0	0	0	1	0	0
1766	Female	40-49	1	1	3	Pacific parrotlet	Forpus coelestis	Female	Young Adult	0	Bred_at_home	Hand-rearing_by_pet_store_or_breeder	1	0	<2h	8-12h	1	<3h	0	Weekly	Seeds & Pelletss	0	0	0	0	0	1
1767	Female	≥50	1	1	3	Barred Parakeet	Bolborhynchus lineola	Female	Adult	0	Pet_store/breeder	Hand-rearing_by_pet_store_or_breeder	1	0	<2h	8-12h	1	<3h	0	Weekly	Pellets	1	0	0	1	0	0
1768	Female	≥50	0	0	1	Cockatiel	Nymphicus hollandicus	Male	Adult	0	Adopted	Hand-rearing_by_owners	1	0	<2h	8-12h	1	3-7h	0	Weekly	Seeds & Pelletss	1	0	0	1	0	0
1769	Female	≥50	1	1	4	Budgerigar	Melopsittacus undulatus	Male	Young Adult	0	Pet_store/breeder	Hand-rearing_by_pet_store_or_breeder	1	0	<2h	>12h	1	<3h	0	Rarely	Seeds & Pelletss	1	0	0	1	0	0
1770	Female	≥50	0	1	3	Peach-faced Lovebird	Agapornis roseicollis	Female	Young Adult	0	Pet_store/breeder	Hand-rearing_by_pet_store_or_breeder	1	0	<2h	8-12h	1	7-11h	0	Weekly	Seeds & Pelletss	0	0	0	1	0	0
1771	Female	18-39	0	0	4	Budgerigar	Melopsittacus undulatus	Male	Adult	0	Pet_store/breeder	Hand-rearing_by_pet_store_or_breeder	1	0	<2h	>12h	1	<3h	1	Weekly	Seeds & Pelletss	0	0	0	0	0	1
1772	Female	≥50	1	1	3	Barred Parakeet	Bolborhynchus lineola	Male	Adult	0	Pet_store/breeder	Hand-rearing_by_pet_store_or_breeder	1	0	<2h	8-12h	1	<3h	0	Weekly	Pellets	1	0	0	1	0	0
1773	Female	≥50	1	1	3	Barred Parakeet	Bolborhynchus lineola	Male	Adult	0	Pet_store/breeder	Hand-rearing_by_pet_store_or_breeder	1	0	<2h	8-12h	1	<3h	0	Weekly	Pellets	1	0	0	1	0	0
1774	Male	40-49	1	0	2	Cockatiel	Nymphicus hollandicus	Male	Juvenile/adolescent	0	Pet_store/breeder	Hand-rearing_by_pet_store_or_breeder	1	0	<2h	<8h	0	3-7h	0	Rarely	Seeds & Pelletss	1	0	0	1	0	1
1775	Female	≥50	1	1	4	Budgerigar	Melopsittacus undulatus	Female	Adult	0	Adopted	Hand-rearing_by_owners	1	0	<2h	>12h	1	<3h	0	Rarely	Seeds & Pelletss	1	0	0	0	0	1
1776	Female	40-49	1	1	4	Cockatiel	Nymphicus hollandicus	Female	Young Adult	1	Pet_store/breeder	Hand-rearing_by_owners	1	0	≥2h	8-12h	1	3-7h	0	Rarely	Seeds & Pelletss	1	0	0	1	0	1
1777	Female	40-49	1	1	4	Barred Parakeet	Bolborhynchus lineola	Male	Juvenile/adolescent	0	Pet_store/breeder	Hand-rearing_by_owners	1	0	≥2h	8-12h	1	3-7h	0	Rarely	Seeds & Pelletss	1	0	0	0	0	0
1778	Female	40-49	1	0	2	Peach-faced Lovebird	Agapornis roseicollis	Female	Adult	0	Bred_at_home	Hand-rearing_by_owners	1	0	<2h	>12h	0	>11h	1	Rarely	Pellets	0	0	1	1	0	0
1779	Female	40-49	1	0	2	Peach-faced Lovebird	Agapornis roseicollis	Male	Adult	0	Bred_at_home	Hand-rearing_by_owners	1	0	<2h	>12h	0	>11h	1	Rarely	Pellets	0	0	1	1	0	0
1780	Female	18-39	0	1	3	Peach-faced Lovebird	Agapornis roseicollis	Female	Young Adult	0	Pet_store/breeder	Hand-rearing_by_pet_store_or_breeder	1	1	<2h	<8h	0	7-11h	0	Daily	Pellets	1	0	1	0	0	0
1781	Male	≥50	0	0	1	Cockatiel	Nymphicus hollandicus	Male	Adult	0	Pet_store/breeder	Hand-rearing_by_pet_store_or_breeder	1	0	<2h	8-12h	1	<3h	0	Rarely	Seeds & Pelletss	0	0	0	1	0	1
1782	Female	≥50	1	0	1	Green-cheeked parakeet	Pyrrhura molinae	Female	Juvenile/adolescent	0	Pet_store/breeder	Hand-rearing_by_pet_store_or_breeder	1	0	≥2h	<8h	1	7-11h	0	Weekly	Seeds & Pelletss	1	0	0	0	1	0
1783	Female	40-49	1	1	4	Peach-faced Lovebird	Agapornis roseicollis	Male	Juvenile/adolescent	1	Pet_store/breeder	Hand-rearing_by_owners	1	0	<2h	<8h	1	3-7h	0	Weekly	Seeds & Pelletss	1	0	0	1	0	0
1784	Female	40-49	1	1	4	Peach-faced Lovebird	Agapornis roseicollis	Male	Adult	0	Pet_store/breeder	Hand-rearing_by_pet_store_or_breeder	1	0	<2h	8-12h	1	7-11h	0	Weekly	Seeds & Pelletss	0	0	0	1	0	0
1785	Female	≥50	1	1	3	Cockatiel	Nymphicus hollandicus	Female	Young Adult	0	Pet_store/breeder	Hand-rearing_by_pet_store_or_breeder	1	0	<2h	<8h	1	3-7h	0	Rarely	Seeds & Pelletss	1	0	0	1	0	1
1786	Female	40-49	0	0	2	Budgerigar	Melopsittacus undulatus	Male	Young Adult	0	Pet_store/breeder	Hand-rearing_by_owners	1	0	<2h	8-12h	1	3-7h	0	Weekly	Seeds & Pelletss	0	0	0	1	1	0
1787	Female	≥50	1	1	2	Cockatiel	Nymphicus hollandicus	Male	Adult	0	Pet_store/breeder	Hand-rearing_by_pet_store_or_breeder	1	0	<2h	8-12h	1	<3h	0	Rarely	Pellets	0	0	0	1	0	0
1788	Female	40-49	1	1	4	Budgerigar	Melopsittacus undulatus	Male	Young Adult	0	Pet_store/breeder	Hand-rearing_by_pet_store_or_breeder	1	0	<2h	>12h	1	3-7h	1	Weekly	Seeds & Pelletss	1	0	0	0	0	1
1789	Female	≥50	1	1	3	Cockatiel	Nymphicus hollandicus	Female	Juvenile/adolescent	1	Pet_store/breeder	Hand-rearing_by_owners	1	0	≥2h	<8h	1	3-7h	0	Rarely	Seeds & Pelletss	1	0	0	0	0	1
1790	Female	40-49	0	0	4	Budgerigar	Melopsittacus undulatus	Female	Young Adult	1	Pet_store/breeder	Hand-rearing_by_owners	1	0	≥2h	8-12h	1	<3h	0	Weekly	Seeds	1	0	0	0	0	0
1791	Female	18-39	0	0	3	Budgerigar	Melopsittacus undulatus	Male	Adult	0	Pet_store/breeder	Hand-rearing_by_owners	1	0	≥2h	>12h	1	<3h	1	Rarely	Seeds & Pelletss	1	0	0	1	0	0
1792	Female	18-39	0	0	4	Cockatiel	Nymphicus hollandicus	Female	Juvenile/adolescent	0	Pet_store/breeder	Hand-rearing_by_pet_store_or_breeder	1	0	≥2h	8-12h	1	7-11h	0	Rarely	Seeds	1	0	0	1	0	1
1793	Female	≥50	0	1	3	Green-cheeked parakeet	Pyrrhura molinae	Male	Young Adult	0	Pet_store/breeder	Hand-rearing_by_owners	1	0	≥2h	8-12h	0	7-11h	0	Daily	Seeds & Pelletss	1	1	0	0	0	0
1794	Female	18-39	0	0	3	Budgerigar	Melopsittacus undulatus	Male	Adult	0	Adopted	Hand-rearing_by_owners	1	0	<2h	<8h	1	3-7h	0	Weekly	Seeds	1	0	0	0	0	0
1795	Female	≥50	1	1	2	Cockatiel	Nymphicus hollandicus	Male	Adult	0	Pet_store/breeder	Hand-rearing_by_owners	0	0	<2h	8-12h	1	3-7h	0	Rarely	Seeds & Pelletss	1	0	0	0	0	0
1796	Female	18-39	0	0	4	Cockatiel	Nymphicus hollandicus	Female	Juvenile/adolescent	0	Pet_store/breeder	Hand-rearing_by_pet_store_or_breeder	1	0	≥2h	8-12h	1	7-11h	0	Rarely	Seeds	1	0	0	1	0	1
1797	Female	≥50	0	0	1	Cockatiel	Nymphicus hollandicus	Male	Young Adult	0	Pet_store/breeder	Hand-rearing_by_pet_store_or_breeder	1	0	<2h	<8h	0	>11h	0	Weekly	Seeds & Pelletss	1	0	0	1	0	0
1798	Female	≥50	0	0	2	Cockatiel	Nymphicus hollandicus	Female	Young Adult	0	Pet_store/breeder	Hand-rearing_by_owners	1	0	<2h	8-12h	1	<3h	0	Rarely	Pellets	1	0	0	0	0	1
1799	Female	≥50	0	0	3	Peach-faced Lovebird	Agapornis roseicollis	Male	Young Adult	0	Pet_store/breeder	Hand-rearing_by_owners	1	0	<2h	8-12h	1	<3h	0	Weekly	Pellets	1	0	1	1	0	0
1800	Female	≥50	1	0	2	Cockatiel	Nymphicus hollandicus	Male	Adult	0	Pet_store/breeder	Hand-rearing_by_owners	1	1	<2h	<8h	0	>11h	0	Rarely	Pellets	1	0	0	1	0	0
1801	Female	≥50	0	0	1	Cockatiel	Nymphicus hollandicus	Female	Young Adult	0	Pet_store/breeder	Hand-rearing_by_pet_store_or_breeder	1	0	<2h	<8h	0	>11h	0	Weekly	Seeds & Pelletss	1	0	0	1	0	0
1802	Female	18-39	0	0	4	Cockatiel	Nymphicus hollandicus	Female	Juvenile/adolescent	0	Pet_store/breeder	Hand-rearing_by_pet_store_or_breeder	1	0	≥2h	8-12h	1	7-11h	0	Rarely	Seeds	1	0	0	1	0	1
1803	Female	18-39	1	1	4	Budgerigar	Melopsittacus undulatus	Female	Juvenile/adolescent	0	Pet_store/breeder	Hand-rearing_by_pet_store_or_breeder	1	0	≥2h	8-12h	1	7-11h	1	Weekly	Seeds & Pelletss	1	0	0	0	0	0
1804	Female	≥50	1	0	2	Cockatiel	Nymphicus hollandicus	Male	Adult	0	Pet_store/breeder	Hand-rearing_by_owners	1	0	<2h	<8h	0	>11h	0	Rarely	Seeds	1	0	0	0	0	0
1805	Female	≥50	1	0	2	Budgerigar	Melopsittacus undulatus	Male	Adult	0	Adopted	Hand-rearing_by_owners	1	0	<2h	<8h	1	<3h	0	Weekly	Seeds & Pelletss	1	0	0	0	0	0
1806	Female	≥50	1	0	2	Cockatiel	Nymphicus hollandicus	Male	Juvenile/adolescent	0	Pet_store/breeder	Hand-rearing_by_pet_store_or_breeder	1	0	<2h	<8h	0	>11h	0	Rarely	Pellets	1	0	0	0	0	0
1807	Female	≥50	1	0	2	Budgerigar	Melopsittacus undulatus	Male	Adult	0	Adopted	Hand-rearing_by_owners	1	0	<2h	<8h	1	<3h	0	Weekly	Seeds & Pelletss	1	0	0	1	0	0
1808	Female	40-49	1	0	2	Budgerigar	Melopsittacus undulatus	Female	Adult	0	Adopted	Hand-rearing_by_owners	1	0	<2h	8-12h	1	<3h	0	Rarely	Seeds & Pelletss	1	0	1	0	1	0
1809	Male	≥50	1	1	2	Budgerigar	Melopsittacus undulatus	Male	Young Adult	0	Pet_store/breeder	Hand-rearing_by_pet_store_or_breeder	1	1	≥2h	8-12h	1	3-7h	1	Rarely	Seeds & Pelletss	1	1	0	0	1	0
1810	Female	≥50	1	0	2	Cockatiel	Nymphicus hollandicus	Female	Juvenile/adolescent	0	Pet_store/breeder	Hand-rearing_by_pet_store_or_breeder	1	0	<2h	<8h	0	>11h	0	Rarely	Pellets	1	0	0	0	0	0
1811	Female	18-39	0	0	1	Green-cheeked parakeet	Pyrrhura molinae	Female	Juvenile/adolescent	0	Pet_store/breeder	Hand-rearing_by_pet_store_or_breeder	1	0	<2h	8-12h	1	7-11h	0	Weekly	Seeds & Pelletss	0	0	0	0	1	0
1812	Male	≥50	1	1	2	Budgerigar	Melopsittacus undulatus	Male	Young Adult	0	Pet_store/breeder	Hand-rearing_by_owners	1	1	≥2h	8-12h	1	3-7h	1	Rarely	Seeds & Pelletss	1	0	0	0	0	0
1813	Female	18-39	0	0	1	Cockatiel	Nymphicus hollandicus	Male	Young Adult	0	Pet_store/breeder	Hand-rearing_by_pet_store_or_breeder	1	0	<2h	8-12h	1	7-11h	0	Rarely	Seeds & Pelletss	1	0	0	0	0	1
1814	Female	40-49	1	0	2	Peach-faced Lovebird	Agapornis roseicollis	Male	Adult	0	Pet_store/breeder	Hand-rearing_by_pet_store_or_breeder	1	0	<2h	8-12h	1	7-11h	1	Daily	Seeds & Pelletss	1	0	1	1	0	0
1815	Female	≥50	0	0	3	Peach-faced Lovebird	Agapornis roseicollis	Female	Young Adult	0	Bred_at_home	Hand-rearing_by_owners	1	0	<2h	8-12h	1	<3h	0	Weekly	Pellets	1	0	0	1	0	0
1816	Female	40-49	1	0	2	Peach-faced Lovebird	Agapornis roseicollis	Female	Adult	0	Pet_store/breeder	Hand-rearing_by_owners	1	0	<2h	8-12h	1	7-11h	1	Weekly	Seeds & Pelletss	1	0	0	1	0	0
1817	Female	40-49	0	0	3	Barred Parakeet	Bolborhynchus lineola	Male	Adult	0	Pet_store/breeder	Hand-rearing_by_pet_store_or_breeder	1	1	<2h	<8h	1	<3h	0	Weekly	Pellets	1	0	0	1	1	0
1818	Female	≥50	1	0	2	Green-cheeked parakeet	Pyrrhura molinae	Male	Adult	0	Pet_store/breeder	Hand-rearing_by_pet_store_or_breeder	1	0	<2h	<8h	1	>11h	1	Weekly	Seeds & Pelletss	1	1	0	0	0	0
1819	Female	40-49	1	0	2	Peach-faced Lovebird	Agapornis roseicollis	Female	Young Adult	0	Pet_store/breeder	Hand-rearing_by_pet_store_or_breeder	1	0	<2h	8-12h	1	7-11h	1	Weekly	Seeds & Pelletss	1	0	0	1	0	0
1820	Female	40-49	1	0	3	Pacific parrotlet	Forpus coelestis	Female	Young Adult	0	Pet_store/breeder	Hand-rearing_by_pet_store_or_breeder	1	0	<2h	<8h	1	7-11h	0	Weekly	Seeds & Pelletss	1	0	0	0	0	0
1821	Female	40-49	1	0	3	Budgerigar	Melopsittacus undulatus	Male	Young Adult	0	Bred_at_home	Parent-rearing	1	1	≥2h	<8h	0	7-11h	0	Weekly	Seeds & Pelletss	1	0	0	1	0	1
1822	Female	≥50	1	0	2	Budgerigar	Melopsittacus undulatus	Male	Adult	0	Adopted	Hand-rearing_by_owners	1	0	<2h	<8h	1	>11h	1	Rarely	Seeds & Pelletss	1	0	0	0	0	0
1823	Female	18-39	0	0	2	Cockatiel	Nymphicus hollandicus	Female	Adult	0	Pet_store/breeder	Hand-rearing_by_owners	1	0	≥2h	8-12h	1	3-7h	0	Rarely	Seeds	1	0	0	1	0	0
1824	Female	≥50	1	0	2	Budgerigar	Melopsittacus undulatus	Male	Adult	0	Bred_at_home	Parent-rearing	1	0	<2h	<8h	1	>11h	1	Rarely	Seeds & Pelletss	1	0	1	0	0	0
1825	Female	40-49	0	0	1	Budgerigar	Melopsittacus undulatus	Female	Adult	0	Pet_store/breeder	Hand-rearing_by_pet_store_or_breeder	1	0	<2h	>12h	1	7-11h	0	Rarely	Seeds & Pelletss	1	0	0	0	0	0
1826	Female	40-49	1	0	2	Budgerigar	Melopsittacus undulatus	Male	Young Adult	0	Pet_store/breeder	Hand-rearing_by_owners	1	0	≥2h	>12h	1	7-11h	0	Weekly	Seeds & Pelletss	1	0	0	1	1	1
1827	Female	40-49	0	0	1	Budgerigar	Melopsittacus undulatus	Male	Adult	0	Adopted	Hand-rearing_by_pet_store_or_breeder	1	0	<2h	>12h	1	7-11h	0	Weekly	Seeds & Pelletss	0	0	0	1	0	0
1828	Female	40-49	1	0	2	Cockatiel	Nymphicus hollandicus	Female	Juvenile/adolescent	1	Pet_store/breeder	Hand-rearing_by_pet_store_or_breeder	1	0	≥2h	>12h	1	7-11h	0	Rarely	Seeds & Pelletss	1	0	0	0	1	1
1829	Female	≥50	1	1	3	Budgerigar	Melopsittacus undulatus	Male	Adult	0	Pet_store/breeder	Hand-rearing_by_owners	1	0	<2h	<8h	1	7-11h	0	Weekly	Seeds & Pelletss	1	0	0	0	0	0
1830	Female	≥50	1	1	3	Barred Parakeet	Bolborhynchus lineola	Male	Adult	0	Pet_store/breeder	Hand-rearing_by_owners	1	0	<2h	8-12h	1	7-11h	0	Rarely	Seeds & Pelletss	1	0	0	1	0	0
1831	Female	40-49	0	0	4	Budgerigar	Melopsittacus undulatus	Male	Adult	0	Bred_at_home	Parent-rearing	0	0	Not let outside	8-12h	1	<3h	0	Rarely	Seeds & Pelletss	1	0	0	0	0	0
1832	Female	≥50	1	1	3	Green-cheeked parakeet	Pyrrhura molinae	Female	Young Adult	0	Pet_store/breeder	Hand-rearing_by_pet_store_or_breeder	1	0	<2h	<8h	1	7-11h	0	Weekly	Pellets	1	1	0	1	0	0
1833	Female	40-49	0	0	4	Budgerigar	Melopsittacus undulatus	Female	Juvenile/adolescent	0	Pet_store/breeder	Hand-rearing_by_pet_store_or_breeder	1	0	<2h	8-12h	1	3-7h	0	Weekly	Seeds & Pelletss	1	1	0	0	0	0
1834	Female	≥50	1	1	4	Cockatiel	Nymphicus hollandicus	Female	Juvenile/adolescent	0	Pet_store/breeder	Hand-rearing_by_owners	1	0	≥2h	>12h	1	<3h	0	Daily	Seeds & Pelletss	0	0	0	0	0	0
1835	Female	40-49	0	0	4	Budgerigar	Melopsittacus undulatus	Male	Adult	0	Bred_at_home	Parent-rearing	0	0	≥2h	8-12h	1	>11h	0	Rarely	Pellets	1	0	0	1	1	0
1836	Female	40-49	0	0	4	Budgerigar	Melopsittacus undulatus	Female	Adult	0	Bred_at_home	Parent-rearing	1	0	<2h	8-12h	1	7-11h	0	Weekly	Pellets	1	0	0	1	0	0
1837	Female	40-49	1	0	2	Budgerigar	Melopsittacus undulatus	Male	Young Adult	0	Pet_store/breeder	Hand-rearing_by_owners	1	0	≥2h	8-12h	1	<3h	0	Weekly	Seeds	1	0	0	1	0	0
1838	Female	40-49	0	0	4	Budgerigar	Melopsittacus undulatus	Female	Adult	0	Bred_at_home	Parent-rearing	1	0	<2h	8-12h	1	7-11h	0	Rarely	Pellets	1	0	0	1	0	0
1839	Female	40-49	0	0	4	Budgerigar	Melopsittacus undulatus	Male	Adult	0	Bred_at_home	Parent-rearing	1	0	≥2h	8-12h	1	>11h	0	Weekly	Pellets	1	0	0	1	0	0
1840	Female	≥50	1	1	4	Cockatiel	Nymphicus hollandicus	Male	Adult	1	Bred_at_home	Hand-rearing_by_owners	1	0	<2h	>12h	0	3-7h	0	Weekly	Seeds & Pelletss	1	1	0	1	0	0
1841	Female	40-49	0	0	1	Peach-faced Lovebird	Agapornis roseicollis	Male	Juvenile/adolescent	0	Pet_store/breeder	Hand-rearing_by_pet_store_or_breeder	0	0	<2h	<8h	1	>11h	0	Weekly	Pellets	0	0	0	1	1	0
1842	Female	40-49	0	0	4	Budgerigar	Melopsittacus undulatus	Male	Adult	0	Bred_at_home	Parent-rearing	1	1	<2h	8-12h	1	>11h	0	Daily	Seeds & Pelletss	1	0	1	0	0	0
1843	Female	40-49	0	0	4	Budgerigar	Melopsittacus undulatus	Male	Adult	0	Bred_at_home	Parent-rearing	1	1	<2h	8-12h	1	>11h	0	Weekly	Seeds & Pelletss	1	0	0	1	0	0
1844	Female	40-49	0	0	4	Budgerigar	Melopsittacus undulatus	Male	Adult	0	Bred_at_home	Parent-rearing	1	1	≥2h	8-12h	1	>11h	0	Weekly	Seeds & Pelletss	1	0	0	0	0	0
1845	Female	40-49	0	0	4	Budgerigar	Melopsittacus undulatus	Male	Adult	0	Bred_at_home	Parent-rearing	1	1	≥2h	8-12h	1	>11h	0	Weekly	Seeds & Pelletss	1	0	0	1	0	0
1846	Female	40-49	1	1	4	Cockatiel	Nymphicus hollandicus	Male	Young Adult	1	Pet_store/breeder	Hand-rearing_by_owners	1	0	≥2h	8-12h	1	<3h	0	Weekly	Pellets	1	0	0	1	0	1
1847	Female	≥50	1	0	2	Cockatiel	Nymphicus hollandicus	Male	Adult	0	Pet_store/breeder	Hand-rearing_by_owners	1	0	<2h	8-12h	1	7-11h	0	Rarely	Seeds & Pelletss	1	0	0	1	0	0
1848	Female	≥50	1	1	4	Cockatiel	Nymphicus hollandicus	Female	Adult	0	Bred_at_home	Hand-rearing_by_pet_store_or_breeder	1	1	<2h	>12h	0	3-7h	0	Weekly	Seeds & Pelletss	1	1	0	1	0	0
1849	Female	40-49	1	1	4	Peach-faced Lovebird	Agapornis roseicollis	Female	Young Adult	0	Pet_store/breeder	Hand-rearing_by_owners	1	0	≥2h	8-12h	1	3-7h	0	Weekly	Pellets	0	0	0	1	1	1
1850	Female	≥50	0	1	4	Cockatiel	Nymphicus hollandicus	Male	Young Adult	0	Pet_store/breeder	Hand-rearing_by_pet_store_or_breeder	1	0	≥2h	<8h	1	3-7h	0	Rarely	Seeds & Pelletss	1	0	0	1	1	0
1851	Female	40-49	1	1	4	African grey parrot	Psittacus erithacus	Female	Juvenile/adolescent	0	Pet_store/breeder	Hand-rearing_by_pet_store_or_breeder	1	0	≥2h	8-12h	0	<3h	0	Weekly	Seeds & Pelletss	1	0	0	0	0	0
1852	Female	40-49	1	1	3	Cockatiel	Nymphicus hollandicus	Male	Juvenile/adolescent	0	Pet_store/breeder	Hand-rearing_by_pet_store_or_breeder	1	0	≥2h	8-12h	1	3-7h	0	Rarely	Seeds & Pelletss	1	0	0	0	0	0
1853	Female	≥50	0	0	1	Peach-faced Lovebird	Agapornis roseicollis	Male	Adult	0	Bred_at_home	Parent-rearing	0	1	<2h	8-12h	1	7-11h	0	Weekly	Seeds & Pelletss	1	0	0	1	0	0
1854	Female	≥50	1	0	2	Galah	Eolophus roseicapilla	Female	Young Adult	0	Pet_store/breeder	Hand-rearing_by_pet_store_or_breeder	1	0	<2h	>12h	1	7-11h	0	Rarely	Seeds & Pelletss	1	0	0	0	0	0
1855	Female	18-39	0	0	4	Budgerigar	Melopsittacus undulatus	Male	Young Adult	0	Pet_store/breeder	Hand-rearing_by_owners	1	0	≥2h	8-12h	0	7-11h	0	Weekly	Seeds	1	0	0	1	0	0
1856	Female	≥50	1	0	2	Budgerigar	Melopsittacus undulatus	Female	Young Adult	0	Pet_store/breeder	Hand-rearing_by_owners	1	0	<2h	>12h	1	7-11h	0	Weekly	Seeds & Pelletss	1	0	0	0	0	0
1857	Female	40-49	1	0	2	Budgerigar	Melopsittacus undulatus	Female	Young Adult	0	Pet_store/breeder	Hand-rearing_by_owners	1	0	<2h	8-12h	1	<3h	0	Rarely	Pellets	0	0	0	0	0	1
1858	Female	40-49	1	1	3	Budgerigar	Melopsittacus undulatus	Male	Adult	0	Pet_store/breeder	Hand-rearing_by_owners	1	0	Not let outside	<8h	1	>11h	0	Rarely	Seeds & Pelletss	0	0	0	0	0	0
1859	Female	40-49	1	1	3	Peach-faced Lovebird	Agapornis roseicollis	Male	Adult	0	Adopted	Hand-rearing_by_owners	1	0	Not let outside	<8h	1	>11h	0	Rarely	Seeds & Pelletss	0	0	0	1	0	0
1860	Female	40-49	1	0	2	Cockatiel	Nymphicus hollandicus	Male	Young Adult	0	Pet_store/breeder	Hand-rearing_by_owners	1	0	<2h	>12h	1	7-11h	0	Rarely	Seeds & Pelletss	1	0	0	1	0	1
1861	Female	40-49	1	0	2	Budgerigar	Melopsittacus undulatus	Female	Young Adult	1	Bred_at_home	Hand-rearing_by_owners	1	0	<2h	>12h	1	7-11h	0	Rarely	Seeds & Pelletss	1	0	0	1	0	0
1862	Female	≥50	1	1	4	Budgerigar	Melopsittacus undulatus	Female	Adult	0	Pet_store/breeder	Hand-rearing_by_pet_store_or_breeder	1	0	<2h	8-12h	1	<3h	0	Rarely	Seeds	0	0	0	1	0	1
1863	Female	18-39	1	0	2	Cockatiel	Nymphicus hollandicus	Female	Young Adult	1	Pet_store/breeder	Hand-rearing_by_pet_store_or_breeder	1	0	<2h	<8h	0	>11h	0	Rarely	Pellets	1	1	0	1	0	0
1864	Female	18-39	1	0	2	Cockatiel	Nymphicus hollandicus	Male	Young Adult	0	Pet_store/breeder	Hand-rearing_by_pet_store_or_breeder	1	0	<2h	8-12h	1	3-7h	0	Rarely	Seeds & Pelletss	1	0	0	1	1	1
1865	Female	40-49	1	0	2	Peach-faced Lovebird	Agapornis roseicollis	Female	Young Adult	0	Pet_store/breeder	Hand-rearing_by_pet_store_or_breeder	1	0	<2h	8-12h	0	>11h	0	Weekly	Seeds & Pelletss	0	0	0	1	0	0
1866	Female	≥50	1	1	3	Peach-faced Lovebird	Agapornis roseicollis	Female	Young Adult	0	Pet_store/breeder	Hand-rearing_by_owners	1	0	<2h	8-12h	1	7-11h	0	Weekly	Seeds & Pelletss	1	0	0	1	0	0
1867	Male	≥50	1	1	4	Galah	Eolophus roseicapilla	Female	Juvenile/adolescent	0	Pet_store/breeder	Hand-rearing_by_pet_store_or_breeder	1	0	Not let outside	8-12h	0	7-11h	0	Rarely	Seeds & Pelletss	1	0	0	0	0	0
1868	Female	40-49	1	1	4	Cockatiel	Nymphicus hollandicus	Male	Adult	0	Adopted	Hand-rearing_by_owners	1	0	<2h	>12h	1	3-7h	0	Rarely	Seeds & Pelletss	1	0	0	0	0	0
1869	Female	40-49	1	1	4	Peach-faced Lovebird	Agapornis roseicollis	Male	Young Adult	0	Bred_at_home	Parent-rearing	1	0	<2h	>12h	1	3-7h	0	Weekly	Seeds & Pelletss	1	0	0	1	0	0
1870	Female	40-49	1	1	4	Peach-faced Lovebird	Agapornis roseicollis	Male	Adult	0	Adopted	Hand-rearing_by_owners	1	0	<2h	>12h	1	3-7h	0	Weekly	Seeds & Pelletss	1	0	1	1	0	0
1871	Female	18-39	0	0	4	Peach-faced Lovebird	Agapornis roseicollis	Female	Juvenile/adolescent	0	Pet_store/breeder	Hand-rearing_by_owners	1	0	≥2h	8-12h	1	<3h	1	Weekly	Seeds & Pelletss	1	0	0	1	0	1
1872	Female	40-49	1	0	2	Green-cheeked parakeet	Pyrrhura molinae	Male	Young Adult	0	Pet_store/breeder	Hand-rearing_by_owners	1	0	<2h	8-12h	1	3-7h	0	Weekly	Seeds & Pelletss	1	0	0	1	0	0
1873	Female	≥50	0	0	1	Budgerigar	Melopsittacus undulatus	Female	Young Adult	0	Pet_store/breeder	Hand-rearing_by_owners	1	0	<2h	8-12h	1	3-7h	0	Weekly	Seeds & Pelletss	1	0	0	1	0	1
1874	Female	≥50	1	0	2	Peach-faced Lovebird	Agapornis roseicollis	Male	Adult	0	Bred_at_home	Parent-rearing	1	1	<2h	8-12h	1	>11h	0	Weekly	Seeds & Pelletss	1	0	0	0	0	0
1875	Female	40-49	0	0	1	Budgerigar	Melopsittacus undulatus	Female	Young Adult	0	Pet_store/breeder	Hand-rearing_by_owners	1	0	≥2h	<8h	1	7-11h	0	Rarely	Seeds	0	0	0	1	0	0
1876	Female	≥50	1	0	2	Peach-faced Lovebird	Agapornis roseicollis	Female	Adult	0	Pet_store/breeder	Hand-rearing_by_pet_store_or_breeder	1	1	<2h	8-12h	1	>11h	0	Weekly	Seeds & Pelletss	1	0	1	1	0	0
1877	Female	≥50	1	1	3	Budgerigar	Melopsittacus undulatus	Male	Adult	0	Pet_store/breeder	Hand-rearing_by_owners	1	0	≥2h	8-12h	1	3-7h	0	Weekly	Seeds	1	0	0	0	0	0
1878	Female	≥50	1	1	3	Green-cheeked parakeet	Pyrrhura molinae	Female	Adult	0	Pet_store/breeder	Hand-rearing_by_owners	1	0	<2h	<8h	1	3-7h	0	Weekly	Pellets	1	0	0	0	1	0
1879	Male	18-39	1	0	2	Peach-faced Lovebird	Agapornis roseicollis	Female	Young Adult	0	Pet_store/breeder	Hand-rearing_by_pet_store_or_breeder	1	0	<2h	8-12h	1	>11h	1	Rarely	Pellets	0	0	0	1	1	0
1880	Male	18-39	1	0	2	Cockatiel	Nymphicus hollandicus	Male	Young Adult	0	Pet_store/breeder	Hand-rearing_by_pet_store_or_breeder	1	0	<2h	<8h	1	>11h	1	Rarely	Seeds & Pelletss	0	0	0	0	0	0
1881	Female	≥50	1	1	3	Green-cheeked parakeet	Pyrrhura molinae	Male	Adult	0	Pet_store/breeder	Hand-rearing_by_owners	1	0	<2h	<8h	1	3-7h	0	Weekly	Pellets	1	0	0	1	0	0
1882	Male	18-39	1	0	2	Budgerigar	Melopsittacus undulatus	Male	Young Adult	0	Pet_store/breeder	Hand-rearing_by_pet_store_or_breeder	1	1	Not let outside	<8h	1	>11h	1	Rarely	Pellets	0	0	0	0	0	0
1883	Male	18-39	1	0	2	Budgerigar	Melopsittacus undulatus	Male	Young Adult	0	Pet_store/breeder	Hand-rearing_by_owners	1	1	Not let outside	8-12h	1	>11h	1	Rarely	Pellets	1	0	0	0	0	0
1884	Female	≥50	1	0	2	Budgerigar	Melopsittacus undulatus	Male	Adult	0	Bred_at_home	Hand-rearing_by_pet_store_or_breeder	1	0	Not let outside	>12h	1	<3h	0	Rarely	Seeds & Pelletss	1	0	0	0	0	0
1885	Male	18-39	1	0	2	Budgerigar	Melopsittacus undulatus	Male	Young Adult	0	Pet_store/breeder	Hand-rearing_by_owners	1	1	Not let outside	<8h	1	>11h	1	Rarely	Seeds & Pelletss	1	0	0	0	0	0
1886	Male	18-39	1	0	2	Budgerigar	Melopsittacus undulatus	Female	Young Adult	0	Pet_store/breeder	Hand-rearing_by_owners	1	1	Not let outside	8-12h	1	>11h	1	Rarely	Seeds & Pelletss	1	0	0	0	0	0
1887	Female	≥50	1	0	2	Budgerigar	Melopsittacus undulatus	Male	Young Adult	0	Pet_store/breeder	Hand-rearing_by_owners	1	0	<2h	>12h	1	3-7h	0	Daily	Seeds & Pelletss	1	0	0	1	0	1
1888	Female	40-49	1	0	2	African grey parrot	Psittacus erithacus	Female	Juvenile/adolescent	1	Pet_store/breeder	Hand-rearing_by_pet_store_or_breeder	1	0	≥2h	8-12h	1	3-7h	0	Rarely	Seeds & Pelletss	1	1	0	0	0	0
1889	Female	40-49	1	0	2	Galah	Eolophus roseicapilla	Male	Juvenile/adolescent	1	Pet_store/breeder	Hand-rearing_by_pet_store_or_breeder	1	0	≥2h	8-12h	1	3-7h	0	Rarely	Seeds & Pelletss	1	1	0	0	0	0
1890	Female	40-49	1	0	2	Galah	Eolophus roseicapilla	Female	Juvenile/adolescent	1	Pet_store/breeder	Hand-rearing_by_owners	1	0	≥2h	8-12h	1	3-7h	0	Rarely	Seeds & Pelletss	1	1	0	0	0	0
1891	Female	≥50	0	0	1	Galah	Eolophus roseicapilla	Female	Young Adult	1	Pet_store/breeder	Hand-rearing_by_pet_store_or_breeder	1	0	<2h	<8h	1	7-11h	1	Weekly	Pellets	1	0	0	0	0	0
1892	Female	40-49	1	0	2	Cockatiel	Nymphicus hollandicus	Male	Adult	0	Pet_store/breeder	Hand-rearing_by_pet_store_or_breeder	1	1	<2h	8-12h	1	3-7h	0	Weekly	Seeds & Pelletss	1	0	0	0	0	0
1893	Female	40-49	1	0	2	Cockatiel	Nymphicus hollandicus	Male	Juvenile/adolescent	0	Pet_store/breeder	Hand-rearing_by_owners	1	0	≥2h	8-12h	1	3-7h	1	Weekly	Seeds & Pelletss	1	0	0	0	0	1
1894	Female	40-49	1	0	2	Budgerigar	Melopsittacus undulatus	Male	Young Adult	0	Pet_store/breeder	Hand-rearing_by_pet_store_or_breeder	1	0	<2h	8-12h	1	7-11h	0	Weekly	Seeds & Pelletss	1	0	0	1	0	0
1895	Female	40-49	0	0	1	Budgerigar	Melopsittacus undulatus	Female	Young Adult	0	Adopted	Hand-rearing_by_owners	1	0	<2h	>12h	1	7-11h	0	Weekly	Seeds & Pelletss	0	0	0	1	1	1
1896	Female	40-49	0	0	1	Budgerigar	Melopsittacus undulatus	Female	Adult	0	Adopted	Hand-rearing_by_owners	1	1	Not let outside	>12h	1	7-11h	0	Weekly	Seeds & Pelletss	1	0	0	1	0	0
1897	Female	≥50	1	1	4	Cockatiel	Nymphicus hollandicus	Male	Juvenile/adolescent	0	Pet_store/breeder	Hand-rearing_by_pet_store_or_breeder	1	0	≥2h	8-12h	1	3-7h	0	Rarely	Seeds & Pelletss	1	0	0	0	0	0
1898	Female	≥50	0	0	1	Green-cheeked parakeet	Pyrrhura molinae	Male	Young Adult	0	Pet_store/breeder	Hand-rearing_by_pet_store_or_breeder	1	0	≥2h	8-12h	1	<3h	0	Weekly	Seeds & Pelletss	1	1	1	0	0	0
1899	Female	40-49	0	0	4	Budgerigar	Melopsittacus undulatus	Male	Adult	0	Bred_at_home	Parent-rearing	1	0	≥2h	8-12h	1	>11h	0	Weekly	Seeds & Pelletss	1	0	0	1	0	0
1900	Female	40-49	0	0	4	Budgerigar	Melopsittacus undulatus	Male	Adult	0	Bred_at_home	Parent-rearing	1	0	Not let outside	8-12h	1	7-11h	0	Rarely	Seeds	1	0	0	1	1	0
1901	Female	40-49	0	0	4	Budgerigar	Melopsittacus undulatus	Male	Adult	0	Bred_at_home	Parent-rearing	1	0	≥2h	8-12h	1	>11h	0	Weekly	Pellets	1	0	1	1	0	0
1902	Female	≥50	1	1	4	Pacific parrotlet	Forpus coelestis	Female	Young Adult	0	Pet_store/breeder	Hand-rearing_by_owners	1	0	≥2h	>12h	1	<3h	0	Rarely	Seeds & Pelletss	1	0	1	0	0	1
1903	Female	40-49	0	0	2	Cockatiel	Nymphicus hollandicus	Male	Juvenile/adolescent	0	Pet_store/breeder	Hand-rearing_by_owners	1	0	≥2h	8-12h	1	7-11h	0	Weekly	Seeds & Pelletss	1	0	0	1	0	1
1904	Female	18-39	1	0	2	Cockatiel	Nymphicus hollandicus	Male	Young Adult	0	Pet_store/breeder	Hand-rearing_by_owners	1	0	≥2h	<8h	1	>11h	0	Rarely	Seeds	1	0	0	1	0	1
1905	Female	18-39	1	0	2	Cockatiel	Nymphicus hollandicus	Female	Young Adult	1	Pet_store/breeder	Hand-rearing_by_pet_store_or_breeder	1	1	<2h	<8h	1	>11h	0	Rarely	Seeds	1	1	0	1	0	1
1906	Female	18-39	0	0	4	Budgerigar	Melopsittacus undulatus	Male	Young Adult	0	Pet_store/breeder	Hand-rearing_by_owners	1	0	<2h	<8h	0	7-11h	0	Weekly	Seeds	1	0	0	1	0	0
1907	Female	≥50	1	1	2	Budgerigar	Melopsittacus undulatus	Female	Adult	0	Pet_store/breeder	Hand-rearing_by_owners	1	0	<2h	8-12h	1	3-7h	0	Rarely	Seeds	0	0	0	1	0	0
1908	Female	40-49	1	0	2	Cockatiel	Nymphicus hollandicus	Male	Juvenile/adolescent	1	Pet_store/breeder	Hand-rearing_by_owners	1	0	<2h	8-12h	1	7-11h	0	Rarely	Pellets	1	0	0	0	0	1
1909	Female	≥50	1	0	2	Budgerigar	Melopsittacus undulatus	Female	Young Adult	0	Pet_store/breeder	Hand-rearing_by_pet_store_or_breeder	1	0	≥2h	8-12h	1	7-11h	0	Weekly	Seeds & Pelletss	1	0	1	1	0	1
1910	Female	40-49	1	0	2	Cockatiel	Nymphicus hollandicus	Male	Adult	0	Pet_store/breeder	Hand-rearing_by_owners	1	0	≥2h	8-12h	1	7-11h	0	Rarely	Seeds	1	0	0	1	0	1
1911	Female	18-39	0	0	3	Budgerigar	Melopsittacus undulatus	Female	Young Adult	0	Bred_at_home	Parent-rearing	1	0	≥2h	8-12h	1	<3h	1	Weekly	Seeds & Pelletss	1	0	0	0	0	0
1912	Female	≥50	0	0	3	Cockatiel	Nymphicus hollandicus	Male	Adult	0	Pet_store/breeder	Hand-rearing_by_pet_store_or_breeder	1	0	<2h	8-12h	0	3-7h	0	Rarely	Pellets	1	0	1	0	0	0
1913	Female	18-39	0	0	3	Barred Parakeet	Bolborhynchus lineola	Female	Adult	0	Pet_store/breeder	Hand-rearing_by_owners	1	0	≥2h	8-12h	1	<3h	1	Daily	Seeds & Pelletss	1	0	0	1	0	1
1914	Female	18-39	0	0	3	Budgerigar	Melopsittacus undulatus	Male	Adult	0	Adopted	Hand-rearing_by_owners	1	0	≥2h	8-12h	1	<3h	1	Weekly	Seeds & Pelletss	1	0	0	0	0	0
1915	Female	40-49	0	0	2	African grey parrot	Psittacus erithacus	Male	Adult	0	Pet_store/breeder	Hand-rearing_by_owners	1	0	<2h	8-12h	0	>11h	1	Rarely	Seeds & Pelletss	1	0	0	1	0	0
1916	Female	40-49	0	0	2	Galah	Eolophus roseicapilla	Female	Adult	0	Adopted	Hand-rearing_by_owners	1	0	Not let outside	8-12h	0	7-11h	1	Rarely	Seeds & Pelletss	1	0	0	1	0	0
1917	Female	40-49	0	1	2	Budgerigar	Melopsittacus undulatus	Male	Juvenile/adolescent	0	Pet_store/breeder	Hand-rearing_by_pet_store_or_breeder	1	0	≥2h	>12h	1	<3h	0	Rarely	Seeds	1	0	0	0	1	0
1918	Female	18-39	1	0	2	Galah	Eolophus roseicapilla	Male	Juvenile/adolescent	1	Pet_store/breeder	Hand-rearing_by_owners	1	0	<2h	8-12h	1	>11h	0	Weekly	Seeds & Pelletss	1	0	1	1	0	0
1919	Female	≥50	1	0	2	Budgerigar	Melopsittacus undulatus	Female	Young Adult	0	Adopted	Hand-rearing_by_owners	1	0	<2h	8-12h	0	7-11h	0	Rarely	Seeds & Pelletss	1	0	0	0	0	0
1920	Female	≥50	1	0	2	Cockatiel	Nymphicus hollandicus	Male	Adult	0	Adopted	Hand-rearing_by_owners	1	0	<2h	8-12h	0	7-11h	0	Rarely	Pellets	0	0	0	0	0	0
1921	Female	40-49	1	0	2	Galah	Eolophus roseicapilla	Male	Juvenile/adolescent	1	Pet_store/breeder	Hand-rearing_by_pet_store_or_breeder	1	0	<2h	8-12h	1	3-7h	0	Weekly	Seeds & Pelletss	1	0	0	0	1	1
1922	Female	40-49	1	0	2	Budgerigar	Melopsittacus undulatus	Male	Adult	0	Pet_store/breeder	Hand-rearing_by_owners	1	0	<2h	8-12h	1	3-7h	0	Weekly	Seeds & Pelletss	1	0	0	0	0	0
1923	Female	40-49	0	0	1	Barred Parakeet	Bolborhynchus lineola	Female	Adult	0	Pet_store/breeder	Hand-rearing_by_pet_store_or_breeder	0	0	≥2h	8-12h	1	3-7h	0	Weekly	Seeds & Pelletss	1	0	1	1	0	0
1924	Female	40-49	0	0	3	Cockatiel	Nymphicus hollandicus	Female	Young Adult	0	Pet_store/breeder	Hand-rearing_by_owners	1	0	<2h	8-12h	1	>11h	0	Weekly	Pellets	0	0	0	1	0	0
1925	Female	40-49	1	1	3	Cockatiel	Nymphicus hollandicus	Female	Juvenile/adolescent	0	Pet_store/breeder	Hand-rearing_by_owners	1	0	≥2h	>12h	1	3-7h	0	Rarely	Seeds & Pelletss	1	0	0	1	0	1
1926	Female	40-49	0	0	4	Budgerigar	Melopsittacus undulatus	Male	Adult	0	Bred_at_home	Parent-rearing	1	0	<2h	>12h	1	>11h	0	Rarely	Seeds & Pelletss	1	0	0	1	0	0
1927	Female	40-49	0	0	4	Budgerigar	Melopsittacus undulatus	Male	Adult	0	Bred_at_home	Parent-rearing	1	0	<2h	>12h	1	>11h	0	Weekly	Pellets	1	0	0	0	0	0
1928	Female	≥50	1	0	2	Peach-faced Lovebird	Agapornis roseicollis	Male	Adult	0	Pet_store/breeder	Hand-rearing_by_pet_store_or_breeder	1	0	<2h	8-12h	1	3-7h	0	Rarely	Seeds & Pelletss	1	0	0	0	0	0
1929	Female	40-49	0	0	4	Budgerigar	Melopsittacus undulatus	Male	Adult	0	Adopted	Hand-rearing_by_owners	1	0	≥2h	>12h	1	>11h	0	Weekly	Pellets	1	0	0	1	0	0
1930	Female	40-49	0	0	4	Budgerigar	Melopsittacus undulatus	Male	Adult	0	Pet_store/breeder	Hand-rearing_by_owners	1	0	≥2h	8-12h	1	>11h	0	Weekly	Seeds & Pelletss	0	0	0	0	0	0
1931	Female	≥50	1	0	2	Peach-faced Lovebird	Agapornis roseicollis	Male	Adult	0	Pet_store/breeder	Hand-rearing_by_pet_store_or_breeder	1	0	<2h	8-12h	1	3-7h	0	Weekly	Seeds & Pelletss	1	0	0	1	0	0
1932	Female	40-49	0	0	4	Budgerigar	Melopsittacus undulatus	Female	Adult	0	Pet_store/breeder	Hand-rearing_by_owners	1	0	Not let outside	8-12h	1	>11h	0	Rarely	Pellets	1	0	0	1	0	0
1933	Female	≥50	1	1	3	Peach-faced Lovebird	Agapornis roseicollis	Female	Young Adult	0	Pet_store/breeder	Hand-rearing_by_pet_store_or_breeder	1	0	<2h	8-12h	1	7-11h	0	Weekly	Seeds & Pelletss	1	0	0	1	0	0
1934	Female	40-49	0	0	2	Budgerigar	Melopsittacus undulatus	Female	Young Adult	0	Bred_at_home	Parent-rearing	0	0	<2h	8-12h	1	3-7h	0	Rarely	Seeds & Pelletss	1	0	0	0	0	0
1935	Female	40-49	0	1	2	Cockatiel	Nymphicus hollandicus	Male	Adult	1	Pet_store/breeder	Hand-rearing_by_owners	1	0	<2h	8-12h	1	7-11h	0	Weekly	Pellets	0	0	0	1	0	0
1936	Female	18-39	0	0	3	Peach-faced Lovebird	Agapornis roseicollis	Female	Young Adult	1	Pet_store/breeder	Hand-rearing_by_owners	1	0	<2h	8-12h	1	7-11h	0	Weekly	Pellets	0	0	0	1	0	0
1937	Female	40-49	0	0	3	Peach-faced Lovebird	Agapornis roseicollis	Male	Young Adult	0	Pet_store/breeder	Hand-rearing_by_pet_store_or_breeder	1	1	<2h	<8h	1	3-7h	0	Weekly	Seeds	1	0	0	1	0	0
1938	Female	40-49	0	1	2	Cockatiel	Nymphicus hollandicus	Female	Young Adult	0	Pet_store/breeder	Hand-rearing_by_owners	1	0	≥2h	8-12h	1	7-11h	0	Weekly	Seeds	1	0	0	1	0	1
1939	Female	40-49	1	0	2	Budgerigar	Melopsittacus undulatus	Male	Young Adult	0	Pet_store/breeder	Hand-rearing_by_pet_store_or_breeder	1	0	<2h	<8h	1	7-11h	0	Rarely	Seeds & Pelletss	1	0	0	1	0	0
1940	Female	40-49	0	1	2	Cockatiel	Nymphicus hollandicus	Male	Juvenile/adolescent	1	Bred_at_home	Hand-rearing_by_owners	1	0	<2h	8-12h	1	7-11h	0	Weekly	Seeds	0	0	0	1	0	1
1941	Female	40-49	0	0	3	Peach-faced Lovebird	Agapornis roseicollis	Female	Young Adult	0	Bred_at_home	Parent-rearing	1	0	<2h	<8h	1	3-7h	0	Weekly	Seeds	1	0	0	1	0	0
1942	Female	≥50	1	1	3	Barred Parakeet	Bolborhynchus lineola	Male	Adult	0	Pet_store/breeder	Hand-rearing_by_pet_store_or_breeder	1	0	Not let outside	<8h	0	<3h	1	Rarely	Seeds & Pelletss	0	0	0	0	0	0
1943	Female	40-49	1	0	2	Green-cheeked parakeet	Pyrrhura molinae	Male	Juvenile/adolescent	0	Pet_store/breeder	Hand-rearing_by_pet_store_or_breeder	1	0	<2h	<8h	1	7-11h	0	Weekly	Seeds & Pelletss	1	0	0	1	0	0
1944	Female	≥50	1	1	4	Budgerigar	Melopsittacus undulatus	Female	Young Adult	0	Pet_store/breeder	Hand-rearing_by_pet_store_or_breeder	1	0	≥2h	8-12h	1	3-7h	1	Weekly	Seeds & Pelletss	1	1	0	1	0	0
1945	Female	40-49	0	1	2	Budgerigar	Melopsittacus undulatus	Male	Adult	0	Pet_store/breeder	Hand-rearing_by_owners	1	0	Not let outside	8-12h	1	7-11h	0	Rarely	Pellets	0	0	0	1	0	0
1946	Female	≥50	0	1	2	Peach-faced Lovebird	Agapornis roseicollis	Male	Adult	0	Pet_store/breeder	Hand-rearing_by_pet_store_or_breeder	1	0	<2h	8-12h	0	7-11h	0	Weekly	Seeds	0	0	0	1	1	0
1947	Female	18-39	1	0	2	Green-cheeked parakeet	Pyrrhura molinae	Male	Young Adult	0	Pet_store/breeder	Hand-rearing_by_owners	1	0	<2h	8-12h	1	<3h	0	Weekly	Pellets	1	0	0	1	0	0
1948	Female	≥50	0	0	1	Green-cheeked parakeet	Pyrrhura molinae	Male	Adult	0	Pet_store/breeder	Hand-rearing_by_pet_store_or_breeder	1	0	<2h	8-12h	0	3-7h	0	Daily	Seeds & Pelletss	1	1	0	0	0	1
1949	Female	40-49	1	0	2	Green-cheeked parakeet	Pyrrhura molinae	Male	Adult	0	Pet_store/breeder	Hand-rearing_by_owners	1	0	<2h	<8h	1	7-11h	0	Rarely	Seeds & Pelletss	1	0	0	1	0	1
1950	Female	40-49	1	1	3	Green-cheeked parakeet	Pyrrhura molinae	Male	Juvenile/adolescent	0	Pet_store/breeder	Hand-rearing_by_owners	1	0	≥2h	8-12h	1	3-7h	0	Daily	Seeds & Pelletss	1	0	1	0	0	1
1951	Female	≥50	1	0	3	Peach-faced Lovebird	Agapornis roseicollis	Female	Young Adult	0	Pet_store/breeder	Hand-rearing_by_pet_store_or_breeder	1	0	<2h	8-12h	1	3-7h	1	Weekly	Seeds & Pelletss	1	0	0	1	1	0
1952	Female	≥50	1	1	4	Budgerigar	Melopsittacus undulatus	Male	Adult	0	Pet_store/breeder	Hand-rearing_by_owners	1	0	<2h	>12h	1	3-7h	0	Rarely	Seeds & Pelletss	1	0	1	1	0	0
1953	Female	18-39	1	0	2	Budgerigar	Melopsittacus undulatus	Male	Adult	0	Pet_store/breeder	Hand-rearing_by_owners	1	0	≥2h	>12h	1	<3h	0	Rarely	Seeds & Pelletss	1	0	0	1	1	0
1954	Female	≥50	0	1	2	Peach-faced Lovebird	Agapornis roseicollis	Female	Adult	0	Adopted	Hand-rearing_by_owners	1	1	≥2h	>12h	1	<3h	0	Daily	Seeds & Pelletss	1	0	0	1	0	0
1955	Female	≥50	0	1	2	Peach-faced Lovebird	Agapornis roseicollis	Male	Adult	0	Adopted	Hand-rearing_by_owners	1	1	≥2h	>12h	1	<3h	0	Daily	Seeds & Pelletss	1	1	1	1	0	0
1956	Female	40-49	1	0	3	Peach-faced Lovebird	Agapornis roseicollis	Female	Adult	0	Pet_store/breeder	Hand-rearing_by_pet_store_or_breeder	1	0	<2h	8-12h	0	7-11h	0	Weekly	Seeds & Pelletss	1	0	0	1	0	0
1957	Female	≥50	1	0	3	Budgerigar	Melopsittacus undulatus	Male	Young Adult	0	Pet_store/breeder	Hand-rearing_by_pet_store_or_breeder	1	0	<2h	>12h	1	3-7h	0	Daily	Seeds & Pelletss	1	0	0	1	1	1
1958	Male	≥50	1	1	3	Peach-faced Lovebird	Agapornis roseicollis	Male	Adult	0	Pet_store/breeder	Hand-rearing_by_owners	1	1	<2h	>12h	0	>11h	0	Daily	Seeds	1	0	0	1	0	0
1959	Male	≥50	0	0	1	Budgerigar	Melopsittacus undulatus	Male	Adult	0	Pet_store/breeder	Hand-rearing_by_owners	0	1	<2h	8-12h	1	<3h	0	Weekly	Seeds & Pelletss	1	0	0	1	0	0
1960	Female	≥50	1	1	3	Peach-faced Lovebird	Agapornis roseicollis	Male	Juvenile/adolescent	0	Pet_store/breeder	Hand-rearing_by_pet_store_or_breeder	1	0	≥2h	8-12h	1	3-7h	0	Weekly	Seeds & Pelletss	0	0	0	1	0	0
1961	Female	≥50	0	1	2	Budgerigar	Melopsittacus undulatus	Female	Adult	0	Pet_store/breeder	Hand-rearing_by_owners	1	0	<2h	>12h	1	<3h	0	Rarely	Seeds & Pelletss	1	0	1	1	0	1
1962	Female	≥50	1	0	2	Peach-faced Lovebird	Agapornis roseicollis	Female	Young Adult	0	Pet_store/breeder	Hand-rearing_by_pet_store_or_breeder	1	0	≥2h	<8h	1	7-11h	0	Daily	Seeds	1	0	0	1	0	0
1963	Female	40-49	1	0	2	Budgerigar	Melopsittacus undulatus	Male	Adult	0	Pet_store/breeder	Hand-rearing_by_pet_store_or_breeder	1	0	<2h	8-12h	1	7-11h	0	Weekly	Seeds & Pelletss	1	0	0	1	0	1
1964	Female	≥50	1	0	3	Peach-faced Lovebird	Agapornis roseicollis	Female	Young Adult	0	Bred_at_home	Parent-rearing	1	0	<2h	8-12h	1	3-7h	1	Weekly	Seeds & Pelletss	1	0	0	0	0	0
1965	Female	≥50	1	0	2	Budgerigar	Melopsittacus undulatus	Male	Young Adult	0	Pet_store/breeder	Hand-rearing_by_owners	1	0	≥2h	8-12h	1	3-7h	0	Weekly	Seeds	1	0	0	1	0	0
1966	Female	40-49	0	0	1	Pacific parrotlet	Forpus coelestis	Female	Adult	0	Pet_store/breeder	Hand-rearing_by_owners	1	0	<2h	>12h	1	<3h	0	Weekly	Seeds & Pelletss	1	0	0	1	0	0
1967	Female	≥50	1	1	3	Peach-faced Lovebird	Agapornis roseicollis	Male	Young Adult	0	Pet_store/breeder	Hand-rearing_by_owners	1	0	≥2h	8-12h	1	3-7h	0	Weekly	Seeds & Pelletss	0	1	0	1	0	0
1968	Female	≥50	1	1	4	Galah	Eolophus roseicapilla	Female	Juvenile/adolescent	1	Pet_store/breeder	Hand-rearing_by_pet_store_or_breeder	1	0	<2h	8-12h	1	3-7h	0	Rarely	Seeds & Pelletss	1	0	0	0	0	0
1969	Female	40-49	1	0	2	Budgerigar	Melopsittacus undulatus	Male	Adult	0	Pet_store/breeder	Hand-rearing_by_owners	1	0	<2h	8-12h	1	7-11h	0	Rarely	Seeds & Pelletss	1	0	0	0	1	0
1970	Female	≥50	1	0	2	Green-cheeked parakeet	Pyrrhura molinae	Female	Young Adult	0	Bred_at_home	Hand-rearing_by_pet_store_or_breeder	1	0	≥2h	<8h	1	7-11h	0	Daily	Pellets	1	0	0	0	0	0
1971	Female	≥50	1	0	2	Green-cheeked parakeet	Pyrrhura molinae	Male	Juvenile/adolescent	0	Pet_store/breeder	Hand-rearing_by_pet_store_or_breeder	1	0	≥2h	<8h	1	7-11h	0	Daily	Pellets	1	0	0	0	0	0
1972	Female	40-49	1	0	2	Cockatiel	Nymphicus hollandicus	Female	Adult	0	Pet_store/breeder	Hand-rearing_by_pet_store_or_breeder	1	0	<2h	8-12h	1	7-11h	0	Rarely	Seeds & Pelletss	1	0	0	1	1	1
1973	Female	≥50	0	0	1	Barred Parakeet	Bolborhynchus lineola	Male	Adult	0	Bred_at_home	Hand-rearing_by_pet_store_or_breeder	1	0	<2h	>12h	1	3-7h	1	Weekly	Seeds & Pelletss	1	0	0	1	0	0
1974	Female	40-49	1	0	2	Cockatiel	Nymphicus hollandicus	Male	Adult	0	Pet_store/breeder	Hand-rearing_by_pet_store_or_breeder	1	0	<2h	8-12h	1	<3h	1	Rarely	Seeds & Pelletss	1	0	0	1	0	0
1975	Female	18-39	1	0	2	Cockatiel	Nymphicus hollandicus	Female	Young Adult	0	Pet_store/breeder	Hand-rearing_by_pet_store_or_breeder	1	0	<2h	8-12h	1	3-7h	0	Weekly	Pellets	1	0	0	0	0	0
1976	Female	≥50	1	0	2	Peach-faced Lovebird	Agapornis roseicollis	Male	Adult	0	Pet_store/breeder	Hand-rearing_by_owners	1	0	<2h	>12h	1	<3h	0	Rarely	Seeds & Pelletss	0	0	1	1	0	1
1977	Male	18-39	0	0	4	Budgerigar	Melopsittacus undulatus	Male	Adult	1	Adopted	Hand-rearing_by_owners	1	0	≥2h	<8h	1	7-11h	0	Weekly	Seeds & Pelletss	1	0	0	1	1	0
1978	Female	40-49	1	0	2	Budgerigar	Melopsittacus undulatus	Male	Adult	0	Pet_store/breeder	Hand-rearing_by_owners	1	1	≥2h	>12h	1	<3h	0	Rarely	Seeds	1	1	0	1	0	0
1979	Female	40-49	1	0	2	Budgerigar	Melopsittacus undulatus	Male	Adult	0	Pet_store/breeder	Hand-rearing_by_pet_store_or_breeder	1	0	≥2h	>12h	1	<3h	0	Rarely	Seeds	1	1	1	1	0	0
1980	Female	≥50	1	1	2	Cockatiel	Nymphicus hollandicus	Female	Adult	0	Pet_store/breeder	Hand-rearing_by_owners	1	0	≥2h	8-12h	1	3-7h	0	Rarely	Seeds & Pelletss	1	0	0	0	0	1
1981	Female	18-39	1	0	2	Budgerigar	Melopsittacus undulatus	Male	Young Adult	0	Pet_store/breeder	Hand-rearing_by_owners	1	0	Not let outside	<8h	1	7-11h	0	Rarely	Pellets	0	0	0	1	0	0
1982	Female	18-39	0	0	1	Budgerigar	Melopsittacus undulatus	Male	Adult	0	Pet_store/breeder	Hand-rearing_by_owners	1	0	<2h	8-12h	1	7-11h	0	Weekly	Seeds & Pelletss	1	0	0	1	1	0
1983	Female	40-49	1	0	2	Peach-faced Lovebird	Agapornis roseicollis	Male	Young Adult	0	Bred_at_home	Parent-rearing	1	0	<2h	>12h	0	>11h	0	Weekly	Seeds & Pelletss	1	0	1	1	0	0
1984	Female	40-49	1	1	4	Budgerigar	Melopsittacus undulatus	Female	Adult	0	Pet_store/breeder	Hand-rearing_by_pet_store_or_breeder	1	1	≥2h	<8h	1	<3h	0	Weekly	Seeds	1	0	0	1	0	0
1985	Female	≥50	1	1	4	Cockatiel	Nymphicus hollandicus	Male	Young Adult	0	Bred_at_home	Hand-rearing_by_pet_store_or_breeder	1	0	<2h	<8h	1	<3h	0	Weekly	Seeds	1	0	0	0	0	0
1986	Female	40-49	0	1	2	Budgerigar	Melopsittacus undulatus	Male	Adult	0	Adopted	Hand-rearing_by_owners	1	0	<2h	<8h	1	7-11h	0	Rarely	Seeds & Pelletss	0	0	1	1	0	0
1987	Female	40-49	1	1	4	Budgerigar	Melopsittacus undulatus	Male	Young Adult	0	Pet_store/breeder	Hand-rearing_by_owners	1	0	<2h	8-12h	1	<3h	0	Rarely	Seeds	1	1	0	1	1	0
1988	Female	40-49	1	1	4	Cockatiel	Nymphicus hollandicus	Male	Juvenile/adolescent	0	Pet_store/breeder	Hand-rearing_by_pet_store_or_breeder	1	0	<2h	<8h	1	7-11h	0	Weekly	Seeds	1	0	0	0	0	1
1989	Female	18-39	0	0	2	Budgerigar	Melopsittacus undulatus	Female	Young Adult	0	Pet_store/breeder	Hand-rearing_by_pet_store_or_breeder	1	0	≥2h	>12h	1	3-7h	0	Rarely	Seeds & Pelletss	1	0	0	1	0	0
1990	Female	≥50	0	1	1	Cockatiel	Nymphicus hollandicus	Female	Young Adult	0	Pet_store/breeder	Hand-rearing_by_pet_store_or_breeder	1	1	≥2h	8-12h	1	7-11h	0	Rarely	Seeds & Pelletss	1	0	0	0	0	1
1991	Female	18-39	0	0	1	Cockatiel	Nymphicus hollandicus	Female	Young Adult	0	Adopted	Hand-rearing_by_owners	1	0	<2h	<8h	1	7-11h	0	Rarely	Seeds & Pelletss	1	0	0	0	0	1
1992	Female	18-39	0	0	2	Green-cheeked parakeet	Pyrrhura molinae	Male	Adult	0	Pet_store/breeder	Hand-rearing_by_pet_store_or_breeder	1	0	≥2h	>12h	1	3-7h	0	Daily	Seeds & Pelletss	1	0	0	0	0	0
1993	Female	40-49	1	1	4	Budgerigar	Melopsittacus undulatus	Male	Young Adult	0	Pet_store/breeder	Hand-rearing_by_owners	1	0	<2h	<8h	1	3-7h	1	Rarely	Seeds & Pelletss	1	0	0	1	1	0
1994	Female	≥50	1	0	2	Budgerigar	Melopsittacus undulatus	Female	Young Adult	0	Pet_store/breeder	Hand-rearing_by_pet_store_or_breeder	1	0	≥2h	>12h	1	<3h	0	Weekly	Seeds & Pelletss	1	1	0	0	0	0
1995	Male	≥50	1	1	3	Peach-faced Lovebird	Agapornis roseicollis	Male	Adult	0	Pet_store/breeder	Hand-rearing_by_owners	1	1	<2h	>12h	0	>11h	0	Daily	Seeds	1	0	0	1	0	0
1996	Female	18-39	1	0	2	Budgerigar	Melopsittacus undulatus	Male	Young Adult	0	Pet_store/breeder	Hand-rearing_by_owners	1	0	<2h	8-12h	1	3-7h	0	Weekly	Seeds & Pelletss	1	0	0	1	0	0
1997	Female	40-49	0	0	2	Cockatiel	Nymphicus hollandicus	Female	Young Adult	0	Pet_store/breeder	Hand-rearing_by_owners	1	0	<2h	>12h	1	<3h	0	Weekly	Seeds	1	0	0	1	0	1
1998	Female	18-39	1	1	2	Budgerigar	Melopsittacus undulatus	Male	Young Adult	0	Pet_store/breeder	Hand-rearing_by_owners	1	0	<2h	>12h	1	7-11h	1	Weekly	Seeds & Pelletss	1	0	0	1	0	0
1999	Female	40-49	0	0	4	Budgerigar	Melopsittacus undulatus	Male	Adult	0	Adopted	Hand-rearing_by_owners	1	1	≥2h	<8h	0	<3h	0	Rarely	Seeds & Pelletss	1	1	0	0	0	0
[truncated: 332 more rows]
